# Supplementary material for: (1R,2S)-Methyl 1-(4-chloro­phen­yl)-3-oxo-1,2,3,4-tetra­hydro­cyclo­penta­[b]indole-2-carboxyl­ate 0.2-hydrate
Source: Acta Crystallogr Sect E Struct Rep Online. 2011 Oct 22;67(Pt 11):o2991. doi: 10.1107/S1600536811042358 (PMC3247393; doi:10.1107/S1600536811042358)
Supplement: Supplementary file 1 [file e-67-o2991-sup1.cif]

##############################################################################
#                                                                            #
# This CIF contains the data in a paper accepted for publication in          #
# Acta Crystallographica Section E. It conforms to the requirements of       #
# Notes for Authors for Acta Crystallographica Section E, and has been       #
# peer reviewed under the auspices of the IUCr Commission on Journals.       #
#                                                                            #
# Full details of the Crystallographic Information File format               #
# are given in the paper "The Crystallographic Information File (CIF):       #
# a New Standard Archive File for Crystallography" by S. R. Hall, F. H.      #
# Allen and I. D. Brown [Acta Cryst. (1991), A47, 655-685].                  #
#                                                                            #
# The current version of the core CIF dictionary is obtainable from          #
# ftp://ftp.iucr.org/pub/cif_core.dic.                                       #
#                                                                            #
# Software is freely available for graphical display of the structure(s)     #
# in this CIF. For information consult the CIF software page                 #
# http://www.iucr.org/resources/cif/software.                                #
#                                                                            #
# This file may be used for bona fide research purposes within the           #
# scientific community so long as proper attribution is given to the journal # 
# article from which it was obtained.                                        #
#                                                                            #
##############################################################################
data_I
_audit_creation_method     SHELXL-97
_chemical_name_systematic
;
(1<i>R</i>,2<i>S</i>)-Methyl
1-(4-chlorophenyl)-3-oxo-1,2,3,4-tetrahydrocyclopenta[<i>b</i>]indole-2-
carboxylate 0.2-hydrate
;
_chemical_name_common     ?
_chemical_formula_moiety     'C19 H14 Cl N O3, 0.2(H2 O)'
_chemical_formula_sum     'C19 H14.40 Cl N O3.20'
_chemical_formula_iupac     'C19 H14 Cl N O3, 0.2H2 O'
_chemical_formula_weight     343.37
_chemical_melting_point     ?
_symmetry_cell_setting     monoclinic
_symmetry_space_group_name_H-M     'C 2'
_symmetry_space_group_name_Hall     'C 2y'
loop_
    _symmetry_equiv_pos_as_xyz
    'x, y, z'
    '-x, y, -z'
    'x+1/2, y+1/2, z'
    '-x+1/2, y+1/2, -z'
_cell_length_a     73.342(4)
_cell_length_b     9.6065(4)
_cell_length_c     11.8737(7)
_cell_angle_alpha     90.00
_cell_angle_beta     92.432(4)
_cell_angle_gamma     90.00
_cell_volume     8358.2(8)
_cell_formula_units_Z     20
_cell_measurement_reflns_used     19373
_cell_measurement_theta_min     1.8
_cell_measurement_theta_max     27.8
_cell_measurement_temperature     173(2)
_exptl_crystal_description     plate
_exptl_crystal_colour     colourless
_exptl_crystal_size_max     0.42
_exptl_crystal_size_mid     0.42
_exptl_crystal_size_min     0.22
_exptl_crystal_density_diffrn     1.364
_exptl_crystal_density_meas     ?
_exptl_crystal_density_method     'not measured'
_exptl_crystal_F_000     3560
_exptl_absorpt_coefficient_mu     0.246
_exptl_absorpt_correction_type     multi-scan
_exptl_absorpt_process_details     '(MULABS; Spek, 2009; Blessing, 1995)'
_exptl_absorpt_correction_T_min     0.9036
_exptl_absorpt_correction_T_max     0.9478
_exptl_special_details
;
 ;
;
_diffrn_ambient_temperature     173(2)
_diffrn_radiation_type     MoK\a
_diffrn_radiation_wavelength     0.71073
_diffrn_radiation_source     'fine-focus sealed tube'
_diffrn_radiation_monochromator     graphite
_diffrn_measurement_device_type     'Stoe IPDS II two-circle'
_diffrn_measurement_method     \w
_diffrn_detector_area_resol_mean     ?
_diffrn_reflns_number     29836
_diffrn_reflns_av_R_equivalents     0.0573
_diffrn_reflns_av_sigmaI/netI     0.0796
_diffrn_reflns_theta_min     1.72
_diffrn_reflns_theta_max     26.37
_diffrn_reflns_theta_full     25.00
_diffrn_measured_fraction_theta_max     0.998
_diffrn_measured_fraction_theta_full     0.997
_diffrn_reflns_limit_h_min     -91
_diffrn_reflns_limit_h_max     91
_diffrn_reflns_limit_k_min     -10
_diffrn_reflns_limit_k_max     12
_diffrn_reflns_limit_l_min     -14
_diffrn_reflns_limit_l_max     14
_diffrn_standards_number     0
_diffrn_standards_interval_count     .
_diffrn_standards_interval_time     .
_diffrn_standards_decay_%     ?
_refine_special_details
;
Refinement of <i>F</i>^2^ against ALL reflections. The weighted <i>R</i>-factor
<i>wR</i> and goodness of fit <i>S</i> are based on <i>F</i>^2^, conventional
<i>R</i>-factors <i>R</i> are based on <i>F</i>, with <i>F</i> set to zero for
negative <i>F</i>^2^. The threshold expression of <i>F</i>^2^ >
\s(<i>F</i>^2^) is used only for calculating <i>R</i>-factors(gt) <i>etc</i>.
and is not relevant to the choice of reflections for refinement.
<i>R</i>-factors based on <i>F</i>^2^ are statistically about twice as large
as those based on <i>F</i>, and <i>R</i>- factors based on ALL data will be
even larger.
;
_reflns_number_total     14845
_reflns_number_gt     9911
_reflns_threshold_expression     I>2\s(I)
_refine_ls_structure_factor_coef     Fsqd
_refine_ls_matrix_type     full
_refine_ls_R_factor_all     0.0774
_refine_ls_R_factor_gt     0.0552
_refine_ls_wR_factor_gt     0.1353
_refine_ls_wR_factor_ref     0.1443
_refine_ls_goodness_of_fit_ref     0.900
_refine_ls_restrained_S_all     0.900
_refine_ls_number_reflns     14845
_refine_ls_number_parameters     1107
_refine_ls_number_restraints     1
_refine_ls_hydrogen_treatment     mixed
_refine_ls_weighting_scheme     calc
_refine_ls_weighting_details
         'calc w=1/[\s^2^(Fo^2^)+(0.0870P)^2^+0.0000P] where P=(Fo^2^+2Fc^2^)/3'
_atom_sites_solution_hydrogens     geom
_atom_sites_solution_primary     direct
_atom_sites_solution_secondary     difmap
_refine_ls_shift/su_max     0.001
_refine_ls_shift/su_mean     0.000
_refine_diff_density_max     1.208
_refine_diff_density_min     -0.351
_refine_ls_extinction_method     none
_refine_ls_extinction_coef     ?
_refine_ls_abs_structure_details     'Flack (1983), 6346 Friedel pairs'
_refine_ls_abs_structure_Flack     -0.01(5)
loop_
    _atom_type_symbol
    _atom_type_description
    _atom_type_scat_dispersion_real
    _atom_type_scat_dispersion_imag
    _atom_type_scat_source
    'C' 'C' 0.0033 0.0016
                         'International Tables Vol C Tables 4.2.6.8 and 6.1.1.4'
    'H' 'H' 0.0000 0.0000
                         'International Tables Vol C Tables 4.2.6.8 and 6.1.1.4'
    'Cl' 'Cl' 0.1484 0.1585
                         'International Tables Vol C Tables 4.2.6.8 and 6.1.1.4'
    'N' 'N' 0.0061 0.0033
                         'International Tables Vol C Tables 4.2.6.8 and 6.1.1.4'
    'O' 'O' 0.0106 0.0060
                         'International Tables Vol C Tables 4.2.6.8 and 6.1.1.4'
_computing_data_collection     'X-AREA (Stoe & Cie, 2001)'
_computing_cell_refinement     'X-AREA (Stoe & Cie, 2001)'
_computing_data_reduction     'X-AREA (Stoe & Cie, 2001)'
_computing_structure_solution     'SHELXS97 (Sheldrick, 2008)'
_computing_structure_refinement     'SHELXL97 (Sheldrick, 2008)'
_computing_molecular_graphics     'XP (Sheldrick, 2008)'
_computing_publication_material     'SHELXL97 (Sheldrick, 2008)'
loop_
    _atom_site_type_symbol
    _atom_site_label
    _atom_site_fract_x
    _atom_site_fract_y
    _atom_site_fract_z
    _atom_site_U_iso_or_equiv
    _atom_site_adp_type
    _atom_site_calc_flag
    _atom_site_refinement_flags
    _atom_site_occupancy
    _atom_site_symmetry_multiplicity
    _atom_site_disorder_assembly
    _atom_site_disorder_group
    Cl Cl1 0.777880(18) 1.08585(12) 0.31634(8) 0.0577(3) Uani d . 1 1 . .
    N N1 0.76018(5) 0.4903(3) 0.8737(2) 0.0352(7) Uani d . 1 1 . .
    H H1 0.7542(6) 0.475(5) 0.923(4) 0.052(13) Uiso d . 1 1 . .
    O O1 0.75795(4) 0.7794(3) 1.00830(18) 0.0389(6) Uani d . 1 1 . .
    O O2 0.80263(4) 0.9687(3) 0.9110(2) 0.0474(7) Uani d . 1 1 . .
    O O3 0.77559(4) 1.0536(3) 0.96284(19) 0.0391(6) Uani d . 1 1 . .
    C C1 0.76626(5) 0.6214(4) 0.8604(3) 0.0332(8) Uani d . 1 1 . .
    C C2 0.76519(5) 0.7518(4) 0.9201(3) 0.0324(8) Uani d . 1 1 . .
    C C3 0.77462(5) 0.8586(4) 0.8444(3) 0.0326(8) Uani d . 1 1 . .
    H H3 0.7647 0.9113 0.8024 0.039 Uiso calc R 1 1 . .
    C C4 0.78499(5) 0.7750(4) 0.7562(3) 0.0339(8) Uani d . 1 1 . .
    H H4 0.7981 0.7682 0.7817 0.041 Uiso calc R 1 1 . .
    C C5 0.77626(5) 0.6341(4) 0.7666(3) 0.0349(8) Uani d . 1 1 . .
    C C6 0.78620(5) 0.9645(4) 0.9090(3) 0.0338(8) Uani d . 1 1 . .
    C C7 0.78512(6) 1.1707(4) 1.0187(3) 0.0478(10) Uani d . 1 1 . .
    H H7A 0.7762 1.2301 1.0550 0.072 Uiso calc R 1 1 . .
    H H7B 0.7915 1.2251 0.9626 0.072 Uiso calc R 1 1 . .
    H H7C 0.7940 1.1351 1.0756 0.072 Uiso calc R 1 1 . .
    C C11 0.76605(5) 0.4129(4) 0.7839(3) 0.0323(8) Uani d . 1 1 . .
    C C12 0.77622(5) 0.5021(4) 0.7143(3) 0.0366(8) Uani d . 1 1 . .
    C C13 0.78373(6) 0.4464(4) 0.6159(3) 0.0454(10) Uani d . 1 1 . .
    H H13 0.7906 0.5031 0.5679 0.055 Uiso calc R 1 1 . .
    C C14 0.78078(7) 0.3096(4) 0.5921(3) 0.0513(11) Uani d . 1 1 . .
    H H14 0.7856 0.2715 0.5259 0.062 Uiso calc R 1 1 . .
    C C15 0.77079(6) 0.2225(4) 0.6622(3) 0.0466(10) Uani d . 1 1 . .
    H H15 0.7692 0.1272 0.6428 0.056 Uiso calc R 1 1 . .
    C C16 0.76329(5) 0.2727(4) 0.7580(3) 0.0376(8) Uani d . 1 1 . .
    H H16 0.7565 0.2141 0.8049 0.045 Uiso calc R 1 1 . .
    C C21 0.78368(5) 0.8420(4) 0.6408(3) 0.0324(8) Uani d . 1 1 . .
    C C22 0.76766(6) 0.8339(4) 0.5730(3) 0.0457(10) Uani d . 1 1 . .
    H H22 0.7578 0.7783 0.5962 0.055 Uiso calc R 1 1 . .
    C C23 0.76610(7) 0.9068(5) 0.4720(3) 0.0510(11) Uani d . 1 1 . .
    H H23 0.7552 0.9026 0.4264 0.061 Uiso calc R 1 1 . .
    C C24 0.78071(6) 0.9853(4) 0.4391(3) 0.0421(9) Uani d . 1 1 . .
    C C25 0.79677(6) 0.9934(4) 0.5028(3) 0.0468(10) Uani d . 1 1 . .
    H H25 0.8067 1.0471 0.4781 0.056 Uiso calc R 1 1 . .
    C C26 0.79813(6) 0.9211(4) 0.6041(3) 0.0433(9) Uani d . 1 1 . .
    H H26 0.8091 0.9259 0.6491 0.052 Uiso calc R 1 1 . .
    Cl Cl1A 0.778617(17) 0.47059(13) 0.19660(11) 0.0656(3) Uani d . 1 1 . .
    N N1A 0.88405(5) 0.9286(4) 0.0884(3) 0.0492(9) Uani d . 1 1 . .
    H H1A 0.8946(6) 0.957(5) 0.114(3) 0.047(12) Uiso d . 1 1 . .
    O O1A 0.86839(4) 1.1049(4) 0.2920(3) 0.0645(9) Uani d . 1 1 . .
    O O2A 0.82536(4) 1.2061(3) 0.1614(2) 0.0505(7) Uani d . 1 1 . .
    O O3A 0.82890(4) 1.1645(3) 0.3469(2) 0.0483(7) Uani d . 1 1 . .
    C C1A 0.86729(5) 0.9484(4) 0.1336(3) 0.0415(9) Uani d . 1 1 . .
    C C2A 0.86058(6) 1.0277(4) 0.2248(3) 0.0428(9) Uani d . 1 1 . .
    C C3A 0.84014(5) 0.9953(4) 0.2256(3) 0.0379(8) Uani d . 1 1 . .
    H H3A 0.8378 0.9358 0.2924 0.045 Uiso calc R 1 1 . .
    C C4A 0.83517(5) 0.9113(4) 0.1156(3) 0.0352(8) Uani d . 1 1 . .
    H H4A 0.8294 0.9777 0.0600 0.042 Uiso calc R 1 1 . .
    C C5A 0.85405(5) 0.8772(4) 0.0754(3) 0.0377(9) Uani d . 1 1 . .
    C C6A 0.83038(5) 1.1312(4) 0.2372(3) 0.0378(8) Uani d . 1 1 . .
    C C7A 0.82215(8) 1.3052(5) 0.3685(4) 0.0639(13) Uani d . 1 1 . .
    H H7A1 0.8216 1.3200 0.4499 0.096 Uiso calc R 1 1 . .
    H H7A2 0.8099 1.3161 0.3332 0.096 Uiso calc R 1 1 . .
    H H7A3 0.8304 1.3738 0.3367 0.096 Uiso calc R 1 1 . .
    C C11A 0.88126(6) 0.8382(5) -0.0012(3) 0.0463(10) Uani d . 1 1 . .
    C C12A 0.86248(5) 0.8026(5) -0.0130(3) 0.0432(9) Uani d . 1 1 . .
    C C13A 0.85655(7) 0.7111(5) -0.0978(3) 0.0540(11) Uani d . 1 1 . .
    H H13A 0.8440 0.6874 -0.1083 0.065 Uiso calc R 1 1 . .
    C C14A 0.86950(8) 0.6561(7) -0.1659(4) 0.0752(16) Uani d . 1 1 . .
    H H14A 0.8658 0.5903 -0.2221 0.090 Uiso calc R 1 1 . .
    C C15A 0.88753(8) 0.6938(7) -0.1549(4) 0.0801(18) Uani d . 1 1 . .
    H H15A 0.8958 0.6562 -0.2062 0.096 Uiso calc R 1 1 . .
    C C16A 0.89408(7) 0.7832(6) -0.0731(4) 0.0614(13) Uani d . 1 1 . .
    H H16A 0.9067 0.8067 -0.0655 0.074 Uiso calc R 1 1 . .
    C C21A 0.82174(5) 0.7973(4) 0.1342(3) 0.0350(8) Uani d . 1 1 . .
    C C22A 0.80448(5) 0.8318(4) 0.1702(3) 0.0401(9) Uani d . 1 1 . .
    H H22A 0.8017 0.9272 0.1817 0.048 Uiso calc R 1 1 . .
    C C23A 0.79130(6) 0.7344(4) 0.1897(3) 0.0432(9) Uani d . 1 1 . .
    H H23A 0.7797 0.7614 0.2156 0.052 Uiso calc R 1 1 . .
    C C24A 0.79531(6) 0.5950(4) 0.1705(3) 0.0437(9) Uani d . 1 1 . .
    C C25A 0.81193(6) 0.5553(4) 0.1337(3) 0.0456(10) Uani d . 1 1 . .
    H H25A 0.8144 0.4599 0.1198 0.055 Uiso calc R 1 1 . .
    C C26A 0.82524(6) 0.6569(4) 0.1169(3) 0.0410(9) Uani d . 1 1 . .
    H H26A 0.8369 0.6293 0.0931 0.049 Uiso calc R 1 1 . .
    N N1B 0.90201(5) 1.2311(4) 0.3303(3) 0.0537(9) Uani d . 1 1 . .
    H H1B 0.8914(8) 1.195(6) 0.302(4) 0.074(16) Uiso d . 1 1 . .
    O O1B 0.92143(4) 1.0344(3) 0.1526(3) 0.0659(9) Uani d . 1 1 . .
    O O2B 0.95768(6) 1.2788(4) 0.0891(3) 0.0833(12) Uani d . 1 1 . .
    O O3B 0.96435(4) 1.0542(3) 0.0887(2) 0.0538(7) Uani d . 1 1 . .
    C C1B 0.91969(6) 1.2042(4) 0.3019(4) 0.0518(11) Uani d . 1 1 . .
    C C2B 0.92818(6) 1.1128(5) 0.2241(4) 0.0545(11) Uani d . 1 1 . .
    C C3B 0.94887(6) 1.1371(4) 0.2446(3) 0.0466(10) Uani d . 1 1 . .
    H H3B 0.9545 1.0511 0.2781 0.056 Uiso calc R 1 1 . .
    C C4B 0.95127(6) 1.2585(4) 0.3302(3) 0.0434(9) Uani d . 1 1 . .
    H H4B 0.9559 1.3417 0.2896 0.052 Uiso calc R 1 1 . .
    C C5B 0.93183(5) 1.2862(4) 0.3603(3) 0.0418(9) Uani d . 1 1 . .
    C C6B 0.95728(6) 1.1670(5) 0.1333(3) 0.0503(11) Uani d . 1 1 . .
    C C7B 0.97263(8) 1.0741(6) -0.0187(4) 0.0711(14) Uani d . 1 1 . .
    H H7B1 0.9773 0.9849 -0.0452 0.107 Uiso calc R 1 1 . .
    H H7B2 0.9827 1.1409 -0.0099 0.107 Uiso calc R 1 1 . .
    H H7B3 0.9635 1.1099 -0.0738 0.107 Uiso calc R 1 1 . .
    C C11B 0.90304(6) 1.3354(4) 0.4104(3) 0.0448(10) Uani d . 1 1 . .
    C C12B 0.92160(6) 1.3739(5) 0.4304(3) 0.0459(10) Uani d . 1 1 . .
    C C13B 0.92558(7) 1.4816(6) 0.5074(3) 0.0587(12) Uani d . 1 1 . .
    H H13B 0.9379 1.5094 0.5232 0.070 Uiso calc R 1 1 . .
    C C14B 0.91154(7) 1.5464(6) 0.5597(4) 0.0685(14) Uani d . 1 1 . .
    H H14B 0.9142 1.6200 0.6112 0.082 Uiso calc R 1 1 . .
    C C15B 0.89346(7) 1.5061(6) 0.5385(4) 0.0678(15) Uani d . 1 1 . .
    H H15B 0.8841 1.5518 0.5771 0.081 Uiso calc R 1 1 . .
    C C16B 0.88889(6) 1.4019(5) 0.4632(3) 0.0537(11) Uani d . 1 1 . .
    H H16B 0.8765 1.3762 0.4479 0.064 Uiso calc R 1 1 . .
    C C21B 0.96396(5) 1.2310(5) 0.4328(3) 0.0474(10) Uani d . 1 1 . .
    C C22B 0.96689(6) 1.0992(6) 0.4764(4) 0.0590(12) Uani d . 1 1 . .
    H H22B 0.9616 1.0206 0.4388 0.071 Uiso calc R 1 1 . .
    C C23B 0.97765(7) 1.0811(7) 0.5769(4) 0.0764(18) Uani d . 1 1 . .
    H H23B 0.9795 0.9905 0.6075 0.092 Uiso calc R 1 1 . .
    C C24B 0.98539(7) 1.1926(8) 0.6296(4) 0.082(2) Uani d . 1 1 . .
    C C25B 0.98265(7) 1.3242(7) 0.5887(4) 0.0721(16) Uani d . 1 1 . .
    H H25B 0.9880 1.4019 0.6270 0.087 Uiso calc R 1 1 . .
    C C26B 0.97181(6) 1.3435(6) 0.4886(4) 0.0597(13) Uani d . 1 1 . .
    H H26B 0.9699 1.4347 0.4595 0.072 Uiso calc R 1 1 . .
    Cl Cl1C 0.82053(2) 0.45513(16) 0.83487(13) 0.0846(4) Uani d . 1 1 . .
    N N1C 0.90607(6) -0.0407(5) 0.5280(3) 0.0695(13) Uani d . 1 1 . .
    H H1C 0.9147(9) -0.058(7) 0.462(5) 0.11(2) Uiso d . 1 1 . .
    O O1C 0.87321(6) -0.2006(5) 0.3944(3) 0.0963(15) Uani d . 1 1 . .
    O O2C 0.84869(12) -0.3142(8) 0.5978(6) 0.067(3) Uiso d P 0.501(13) 1 A 1
    O O2C' 0.83800(11) -0.2786(7) 0.6282(5) 0.057(3) Uiso d P 0.499(13) 1 A 2
    O O3C 0.83186(4) -0.2142(3) 0.4544(2) 0.0550(8) Uani d . 1 1 A .
    C C1C 0.88786(7) -0.0633(5) 0.5407(3) 0.0605(13) Uani d . 1 1 . .
    C C2C 0.87327(8) -0.1290(6) 0.4795(3) 0.0659(14) Uani d . 1 1 . .
    C C3C 0.85587(7) -0.0885(4) 0.5405(3) 0.0510(11) Uani d . 1 1 A .
    H H3C 0.8496 -0.0120 0.4968 0.061 Uiso calc R 1 1 . .
    C C4C 0.86239(7) -0.0297(5) 0.6573(3) 0.0538(11) Uani d . 1 1 . .
    H H4C 0.8618 -0.1062 0.7141 0.065 Uiso calc R 1 1 . .
    C C5C 0.88204(7) -0.0008(5) 0.6375(3) 0.0541(11) Uani d . 1 1 . .
    C C6C 0.84317(9) -0.2103(5) 0.5433(4) 0.0690(15) Uani d . 1 1 . .
    C C7C 0.81948(9) -0.3322(5) 0.4441(4) 0.0735(15) Uani d . 1 1 . .
    H H7C1 0.8118 -0.3225 0.3751 0.110 Uiso calc R 1 1 A .
    H H7C2 0.8118 -0.3349 0.5095 0.110 Uiso calc R 1 1 . .
    H H7C3 0.8266 -0.4185 0.4407 0.110 Uiso calc R 1 1 . .
    C C11C 0.91246(7) 0.0403(5) 0.6177(3) 0.0561(12) Uani d . 1 1 . .
    C C12C 0.89772(8) 0.0641(5) 0.6892(4) 0.0646(13) Uani d . 1 1 . .
    C C13C 0.90121(12) 0.1458(11) 0.7844(7) 0.160(5) Uani d . 1 1 . .
    H H13C 0.8916 0.1701 0.8318 0.192 Uiso calc R 1 1 . .
    C C14C 0.91889(12) 0.1915(12) 0.8096(9) 0.189(6) Uani d . 1 1 . .
    H H14C 0.9216 0.2361 0.8797 0.227 Uiso calc R 1 1 . .
    C C15C 0.93262(10) 0.1736(8) 0.7355(7) 0.109(3) Uani d . 1 1 . .
    H H15C 0.9442 0.2162 0.7501 0.130 Uiso calc R 1 1 . .
    C C16C 0.92958(8) 0.0932(6) 0.6394(4) 0.0670(14) Uani d . 1 1 . .
    H H16C 0.9391 0.0754 0.5899 0.080 Uiso calc R 1 1 . .
    C C21C 0.85189(7) 0.0921(5) 0.6991(3) 0.0562(12) Uani d . 1 1 . .
    C C22C 0.84164(8) 0.0793(6) 0.7934(4) 0.0655(13) Uani d . 1 1 . .
    H H22C 0.8409 -0.0083 0.8301 0.079 Uiso calc R 1 1 . .
    C C23C 0.83253(8) 0.1926(6) 0.8349(5) 0.0758(16) Uani d . 1 1 . .
    H H23C 0.8260 0.1831 0.9020 0.091 Uiso calc R 1 1 . .
    C C24C 0.83269(7) 0.3165(6) 0.7818(4) 0.0654(13) Uani d . 1 1 . .
    C C25C 0.84252(9) 0.3329(6) 0.6879(5) 0.0797(17) Uani d . 1 1 . .
    H H25C 0.8427 0.4203 0.6506 0.096 Uiso calc R 1 1 . .
    C C26C 0.85224(9) 0.2212(5) 0.6473(4) 0.0759(16) Uani d . 1 1 . .
    H H26C 0.8593 0.2335 0.5828 0.091 Uiso calc R 1 1 . .
    Cl Cl1B 0.99885(2) 1.1688(3) 0.75259(12) 0.1279(9) Uani d . 1 1 . .
    Cl Cl1D 0.95500(2) -0.26305(14) -0.36464(8) 0.0733(4) Uani d . 1 1 . .
    N N1D 0.89851(6) -0.3381(4) 0.2628(3) 0.0513(9) Uani d . 1 1 . .
    H H1D 0.8915(6) -0.303(5) 0.322(4) 0.053(12) Uiso d . 1 1 . .
    O O1D 0.93180(5) -0.1525(4) 0.3645(2) 0.0656(9) Uani d . 1 1 . .
    O O2D 0.96722(15) -0.3306(12) 0.3683(9) 0.084(3) Uiso d P 0.388(6) 1 B 1
    O O3D 0.98058(13) -0.2325(10) 0.2264(7) 0.071(3) Uiso d P 0.388(6) 1 B 1
    O O2D' 0.96920(8) -0.4203(7) 0.2918(5) 0.0735(18) Uiso d P 0.612(6) 1 B 2
    O O3D' 0.97143(8) -0.1960(6) 0.3186(4) 0.0645(17) Uiso d P 0.612(6) 1 B 2
    C C1D 0.91638(7) -0.3158(4) 0.2384(3) 0.0475(10) Uani d . 1 1 . .
    C C2D 0.93127(6) -0.2334(4) 0.2846(3) 0.0509(11) Uani d . 1 1 . .
    C C3D 0.94734(6) -0.2609(5) 0.2076(3) 0.0485(10) Uani d . 1 1 B .
    H H3D 0.9496 -0.1750 0.1627 0.058 Uiso calc R 1 1 . .
    C C4D 0.94105(7) -0.3806(4) 0.1252(3) 0.0504(11) Uani d . 1 1 . .
    H H4D 0.9478 -0.4675 0.1472 0.060 Uiso calc R 1 1 . .
    C C5D 0.92141(7) -0.3984(5) 0.1528(3) 0.0551(12) Uani d . 1 1 . .
    C C6D 0.96417(7) -0.2959(5) 0.2760(3) 0.0578(12) Uani d . 1 1 . .
    C C7D 0.9985(2) -0.2562(18) 0.2820(12) 0.080(4) Uiso d P 0.388(6) 1 B 1
    H H7D1 1.0019 -0.1758 0.3293 0.120 Uiso calc PR 0.388(6) 1 B 1
    H H7D2 1.0076 -0.2686 0.2248 0.120 Uiso calc PR 0.388(6) 1 B 1
    H H7D3 0.9981 -0.3399 0.3289 0.120 Uiso calc PR 0.388(6) 1 B 1
    C C7D' 0.98801(13) -0.2213(11) 0.3876(7) 0.073(2) Uiso d P 0.612(6) 1 B 2
    H H7D4 0.9965 -0.1437 0.3791 0.109 Uiso calc PR 0.612(6) 1 B 2
    H H7D5 0.9937 -0.3079 0.3633 0.109 Uiso calc PR 0.612(6) 1 B 2
    H H7D6 0.9849 -0.2295 0.4669 0.109 Uiso calc PR 0.612(6) 1 B 2
    C C11D 0.89184(7) -0.4388(5) 0.1911(3) 0.0544(11) Uani d . 1 1 . .
    C C12D 0.90581(8) -0.4826(5) 0.1210(3) 0.0598(13) Uani d . 1 1 . .
    C C13D 0.90185(12) -0.5863(7) 0.0421(5) 0.114(3) Uani d . 1 1 . .
    H H13D 0.9109 -0.6174 -0.0072 0.137 Uiso calc R 1 1 . .
    C C14D 0.88484(13) -0.6423(9) 0.0367(6) 0.133(4) Uani d . 1 1 . .
    H H14D 0.8822 -0.7139 -0.0167 0.159 Uiso calc R 1 1 . .
    C C15D 0.87153(11) -0.5998(6) 0.1050(5) 0.090(2) Uani d . 1 1 . .
    H H15D 0.8599 -0.6427 0.0977 0.108 Uiso calc R 1 1 . .
    C C16D 0.87430(8) -0.4967(5) 0.1844(4) 0.0606(13) Uani d . 1 1 . .
    H H16D 0.8649 -0.4668 0.2316 0.073 Uiso calc R 1 1 . .
    C C21D 0.94443(6) -0.3485(4) 0.0008(3) 0.0474(10) Uani d . 1 1 . .
    C C22D 0.94143(6) -0.2190(5) -0.0450(3) 0.0461(10) Uani d . 1 1 . .
    H H22D 0.9371 -0.1464 0.0013 0.055 Uiso calc R 1 1 . .
    C C23D 0.94456(6) -0.1914(5) -0.1575(3) 0.0531(11) Uani d . 1 1 . .
    H H23D 0.9427 -0.1006 -0.1876 0.064 Uiso calc R 1 1 . .
    C C24D 0.95036(7) -0.2970(5) -0.2238(3) 0.0527(11) Uani d . 1 1 . .
    C C25D 0.95285(9) -0.4295(6) -0.1824(4) 0.0731(15) Uani d . 1 1 . .
    H H25D 0.9566 -0.5028 -0.2301 0.088 Uiso calc R 1 1 . .
    C C26D 0.94986(9) -0.4539(5) -0.0699(4) 0.0727(16) Uani d . 1 1 . .
    H H26D 0.9516 -0.5451 -0.0404 0.087 Uiso calc R 1 1 . .
    O O1W 0.00055(6) 0.4508(5) -0.0639(3) 0.0315(10) Uiso d P 0.50 1 . .
    O O2W 0.00588(6) 0.7119(5) -0.0531(3) 0.0304(10) Uiso d P 0.50 1 . .
loop_
    _atom_site_aniso_label
    _atom_site_aniso_U_11
    _atom_site_aniso_U_22
    _atom_site_aniso_U_33
    _atom_site_aniso_U_12
    _atom_site_aniso_U_13
    _atom_site_aniso_U_23
    Cl1 0.0888(9) 0.0489(6) 0.0365(4) 0.0117(6) 0.0137(5) 0.0092(4)
    N1 0.046(2) 0.0317(17) 0.0286(14) -0.0005(15) 0.0101(13) -0.0016(12)
    O1 0.0477(16) 0.0365(14) 0.0332(12) -0.0016(12) 0.0095(11) -0.0039(10)
    O2 0.0387(17) 0.0534(18) 0.0505(14) -0.0056(14) 0.0040(11) -0.0097(13)
    O3 0.0434(16) 0.0312(14) 0.0426(13) 0.0021(12) -0.0003(11) -0.0090(11)
    C1 0.035(2) 0.033(2) 0.0316(16) -0.0006(16) 0.0042(14) -0.0001(13)
    C2 0.0305(19) 0.034(2) 0.0327(16) 0.0001(16) 0.0025(14) 0.0006(14)
    C3 0.035(2) 0.0295(19) 0.0335(16) 0.0009(16) 0.0024(14) -0.0014(14)
    C4 0.039(2) 0.0291(19) 0.0336(16) 0.0007(16) 0.0055(14) -0.0027(14)
    C5 0.041(2) 0.032(2) 0.0327(16) -0.0004(17) 0.0048(15) -0.0001(14)
    C6 0.042(2) 0.0307(19) 0.0293(15) 0.0055(17) 0.0020(14) 0.0005(14)
    C7 0.059(3) 0.035(2) 0.049(2) -0.002(2) -0.0060(19) -0.0093(18)
    C11 0.039(2) 0.0271(18) 0.0307(15) 0.0032(16) 0.0038(14) 0.0000(13)
    C12 0.050(2) 0.0230(19) 0.0378(17) 0.0015(16) 0.0143(16) -0.0012(14)
    C13 0.067(3) 0.027(2) 0.0442(19) 0.0016(19) 0.0274(18) -0.0042(15)
    C14 0.075(3) 0.033(2) 0.047(2) -0.001(2) 0.024(2) -0.0046(17)
    C15 0.066(3) 0.028(2) 0.047(2) 0.002(2) 0.0136(18) -0.0031(16)
    C16 0.046(2) 0.032(2) 0.0352(17) 0.0024(17) 0.0063(15) 0.0027(14)
    C21 0.043(2) 0.0248(18) 0.0303(15) 0.0012(16) 0.0098(14) -0.0030(13)
    C22 0.060(3) 0.040(2) 0.0371(18) -0.018(2) 0.0013(17) 0.0026(16)
    C23 0.070(3) 0.046(2) 0.0356(19) -0.010(2) -0.0047(18) -0.0023(17)
    C24 0.060(3) 0.036(2) 0.0309(16) 0.009(2) 0.0106(17) -0.0017(15)
    C25 0.056(3) 0.038(2) 0.047(2) 0.004(2) 0.0192(18) 0.0111(17)
    C26 0.045(2) 0.041(2) 0.0441(19) 0.0072(19) 0.0083(17) 0.0065(16)
    Cl1A 0.0576(7) 0.0454(6) 0.0949(8) -0.0177(6) 0.0138(6) -0.0090(6)
    N1A 0.036(2) 0.060(2) 0.0510(19) -0.0020(18) -0.0038(16) -0.0005(16)
    O1A 0.0442(18) 0.069(2) 0.080(2) -0.0033(16) -0.0071(15) -0.0297(18)
    O2A 0.059(2) 0.0400(17) 0.0518(15) 0.0035(14) -0.0064(13) 0.0019(13)
    O3A 0.0615(19) 0.0381(16) 0.0458(14) -0.0012(14) 0.0093(12) -0.0033(12)
    C1A 0.034(2) 0.044(2) 0.0460(19) -0.0029(18) -0.0028(16) 0.0022(17)
    C2A 0.038(2) 0.040(2) 0.050(2) -0.0031(18) -0.0061(17) -0.0008(17)
    C3A 0.040(2) 0.037(2) 0.0371(17) 0.0002(17) 0.0004(15) 0.0006(15)
    C4A 0.039(2) 0.0292(19) 0.0377(17) 0.0014(16) 0.0003(15) 0.0004(14)
    C5A 0.040(2) 0.037(2) 0.0369(17) -0.0017(17) -0.0002(15) 0.0078(15)
    C6A 0.038(2) 0.030(2) 0.045(2) -0.0063(17) 0.0017(16) -0.0008(16)
    C7A 0.084(4) 0.039(3) 0.070(3) 0.005(2) 0.014(2) -0.015(2)
    C11A 0.045(2) 0.057(3) 0.0372(18) 0.002(2) 0.0023(16) 0.0075(18)
    C12A 0.042(2) 0.048(2) 0.0402(19) -0.0013(19) 0.0031(16) 0.0075(17)
    C13A 0.054(3) 0.062(3) 0.047(2) 0.001(2) 0.0033(19) -0.007(2)
    C14A 0.068(4) 0.099(4) 0.058(3) 0.005(3) 0.001(2) -0.024(3)
    C15A 0.070(4) 0.116(5) 0.054(3) 0.015(4) 0.010(2) -0.012(3)
    C16A 0.048(3) 0.083(4) 0.053(2) 0.009(3) 0.008(2) -0.001(2)
    C21A 0.034(2) 0.035(2) 0.0358(17) 0.0001(16) -0.0018(14) -0.0030(14)
    C22A 0.037(2) 0.031(2) 0.052(2) 0.0020(17) -0.0031(17) 0.0002(16)
    C23A 0.034(2) 0.041(2) 0.054(2) -0.0016(19) 0.0029(16) -0.0055(18)
    C24A 0.041(2) 0.035(2) 0.055(2) -0.0085(18) 0.0025(17) -0.0042(17)
    C25A 0.054(3) 0.033(2) 0.050(2) -0.0030(19) 0.0049(18) -0.0059(17)
    C26A 0.040(2) 0.034(2) 0.049(2) -0.0003(18) 0.0050(16) -0.0035(16)
    N1B 0.037(2) 0.044(2) 0.079(2) 0.0002(18) -0.0107(18) -0.0074(18)
    O1B 0.052(2) 0.051(2) 0.093(2) -0.0003(16) -0.0156(17) -0.0278(17)
    O2B 0.134(4) 0.046(2) 0.070(2) 0.011(2) -0.001(2) 0.0160(17)
    O3B 0.0577(19) 0.0491(18) 0.0542(15) -0.0036(15) -0.0017(13) 0.0005(13)
    C1B 0.042(3) 0.038(2) 0.075(3) -0.001(2) -0.013(2) -0.004(2)
    C2B 0.050(3) 0.034(2) 0.079(3) -0.001(2) -0.013(2) -0.004(2)
    C3B 0.039(2) 0.035(2) 0.065(2) -0.0031(18) -0.0115(18) 0.0059(18)
    C4B 0.043(2) 0.039(2) 0.048(2) -0.0029(18) -0.0093(17) 0.0029(16)
    C5B 0.039(2) 0.035(2) 0.050(2) -0.0026(18) -0.0106(17) 0.0052(17)
    C6B 0.048(3) 0.042(3) 0.060(2) 0.006(2) -0.0159(19) 0.001(2)
    C7B 0.080(4) 0.079(4) 0.055(2) -0.016(3) 0.008(2) -0.001(2)
    C11B 0.047(3) 0.038(2) 0.048(2) -0.001(2) -0.0060(18) 0.0068(17)
    C12B 0.045(2) 0.048(2) 0.044(2) -0.002(2) -0.0055(17) 0.0066(17)
    C13B 0.052(3) 0.072(3) 0.052(2) -0.013(3) 0.0006(19) -0.010(2)
    C14B 0.057(3) 0.089(4) 0.060(3) -0.009(3) 0.007(2) -0.028(3)
    C15B 0.063(3) 0.093(4) 0.048(2) 0.000(3) 0.011(2) -0.010(2)
    C16B 0.047(3) 0.065(3) 0.049(2) -0.005(2) 0.0033(19) 0.008(2)
    C21B 0.033(2) 0.058(3) 0.051(2) -0.006(2) -0.0053(17) 0.0105(19)
    C22B 0.042(3) 0.071(3) 0.063(3) -0.002(2) -0.004(2) 0.020(2)
    C23B 0.037(3) 0.113(5) 0.078(3) 0.005(3) -0.004(2) 0.048(3)
    C24B 0.034(3) 0.149(7) 0.064(3) -0.017(3) -0.008(2) 0.043(4)
    C25B 0.052(3) 0.111(5) 0.052(2) -0.030(3) -0.012(2) 0.005(3)
    C26B 0.052(3) 0.073(3) 0.053(2) -0.019(3) -0.012(2) 0.012(2)
    Cl1C 0.0721(9) 0.0727(9) 0.1102(10) -0.0061(8) 0.0179(8) -0.0413(8)
    N1C 0.068(3) 0.097(3) 0.0435(19) 0.037(3) 0.0005(18) -0.011(2)
    O1C 0.094(3) 0.129(4) 0.064(2) 0.057(3) -0.0185(19) -0.049(2)
    O3C 0.071(2) 0.0443(18) 0.0503(16) 0.0021(16) 0.0030(14) 0.0047(13)
    C1C 0.073(4) 0.066(3) 0.043(2) 0.031(3) 0.005(2) -0.003(2)
    C2C 0.081(4) 0.076(4) 0.041(2) 0.033(3) -0.002(2) -0.003(2)
    C3C 0.074(3) 0.039(2) 0.041(2) 0.007(2) 0.0023(19) 0.0028(17)
    C4C 0.077(3) 0.042(2) 0.044(2) -0.007(2) 0.016(2) -0.0010(18)
    C5C 0.074(3) 0.046(3) 0.044(2) 0.000(2) 0.017(2) 0.0008(18)
    C6C 0.122(5) 0.041(3) 0.043(2) -0.008(3) -0.008(2) 0.0119(19)
    C7C 0.117(5) 0.044(3) 0.060(3) -0.009(3) 0.005(3) -0.003(2)
    C11C 0.066(3) 0.054(3) 0.050(2) 0.009(2) 0.017(2) 0.010(2)
    C12C 0.082(4) 0.050(3) 0.064(3) -0.010(3) 0.032(2) -0.014(2)
    C13C 0.115(6) 0.219(11) 0.152(7) -0.082(7) 0.085(5) -0.138(7)
    C14C 0.115(7) 0.232(12) 0.229(10) -0.097(7) 0.093(7) -0.186(10)
    C15C 0.078(4) 0.091(5) 0.161(6) -0.033(4) 0.052(4) -0.045(5)
    C16C 0.075(4) 0.058(3) 0.070(3) 0.010(3) 0.025(3) 0.020(3)
    C21C 0.071(3) 0.048(3) 0.052(2) -0.014(2) 0.022(2) -0.011(2)
    C22C 0.088(4) 0.049(3) 0.062(3) -0.013(3) 0.030(2) -0.006(2)
    C23C 0.076(4) 0.073(4) 0.081(3) -0.022(3) 0.041(3) -0.010(3)
    C24C 0.064(3) 0.059(3) 0.074(3) -0.015(3) 0.019(2) -0.027(3)
    C25C 0.118(5) 0.040(3) 0.084(3) -0.004(3) 0.033(3) 0.001(2)
    C26C 0.112(5) 0.047(3) 0.072(3) -0.004(3) 0.052(3) -0.001(2)
    Cl1B 0.0537(8) 0.260(3) 0.0683(8) -0.0291(12) -0.0207(7) 0.0696(12)
    Cl1D 0.1082(11) 0.0733(8) 0.0391(5) -0.0386(8) 0.0109(5) -0.0019(5)
    N1D 0.062(3) 0.045(2) 0.0473(18) 0.0042(19) 0.0088(17) -0.0058(16)
    O1D 0.068(2) 0.076(2) 0.0528(16) 0.0070(19) 0.0031(15) -0.0278(16)
    C1D 0.067(3) 0.035(2) 0.0407(19) 0.008(2) 0.0045(19) -0.0006(16)
    C2D 0.064(3) 0.041(2) 0.047(2) 0.011(2) -0.0001(19) -0.0043(18)
    C3D 0.067(3) 0.039(2) 0.0401(19) 0.008(2) 0.0057(18) 0.0001(16)
    C4D 0.073(3) 0.039(2) 0.041(2) 0.001(2) 0.0145(19) 0.0022(16)
    C5D 0.088(4) 0.038(2) 0.040(2) 0.001(2) 0.017(2) 0.0044(17)
    C6D 0.076(3) 0.052(3) 0.046(2) 0.010(3) 0.000(2) 0.0003(19)
    C11D 0.080(3) 0.043(3) 0.040(2) 0.000(2) 0.005(2) 0.0015(18)
    C12D 0.088(4) 0.043(3) 0.049(2) -0.020(2) 0.017(2) -0.0094(19)
    C13D 0.163(7) 0.094(5) 0.092(4) -0.074(5) 0.076(4) -0.057(4)
    C14D 0.172(8) 0.129(7) 0.102(5) -0.091(6) 0.067(5) -0.071(5)
    C15D 0.123(6) 0.072(4) 0.078(4) -0.050(4) 0.017(3) -0.014(3)
    C16D 0.081(4) 0.046(3) 0.055(2) -0.012(3) 0.004(2) 0.009(2)
    C21D 0.066(3) 0.037(2) 0.041(2) -0.003(2) 0.0143(18) -0.0032(17)
    C22D 0.049(3) 0.047(2) 0.0429(19) -0.001(2) 0.0041(17) 0.0008(17)
    C23D 0.062(3) 0.056(3) 0.041(2) -0.010(2) -0.0047(18) 0.0068(19)
    C24D 0.068(3) 0.050(3) 0.0401(19) -0.022(2) 0.0027(18) -0.0006(18)
    C25D 0.115(5) 0.051(3) 0.055(2) -0.004(3) 0.028(3) -0.011(2)
    C26D 0.130(5) 0.040(3) 0.050(2) 0.000(3) 0.026(3) 0.002(2)
_geom_special_details
;
All e.s.d.'s (except the e.s.d. in the dihedral angle between two l.s. planes)
are estimated using the full covariance matrix. The cell e.s.d.'s are taken
into account individually in the estimation of e.s.d.'s in distances, angles
and torsion angles; correlations between e.s.d.'s in cell parameters are only
used when they are defined by crystal symmetry. An approximate (isotropic)
treatment of cell e.s.d.'s is used for estimating e.s.d.'s involving l.s.
planes.
;
loop_
    _geom_bond_atom_site_label_1
    _geom_bond_atom_site_label_2
    _geom_bond_site_symmetry_2
    _geom_bond_distance
    _geom_bond_publ_flag
    Cl1 C24 . 1.754(4) ?
    N1 C1 . 1.347(5) ?
    N1 C11 . 1.384(5) ?
    N1 H1 . 0.76(5) ?
    O1 C2 . 1.223(4) ?
    O2 C6 . 1.205(4) ?
    O3 C6 . 1.337(4) ?
    O3 C7 . 1.468(5) ?
    C1 C5 . 1.365(5) ?
    C1 C2 . 1.443(5) ?
    C2 C3 . 1.546(5) ?
    C3 C6 . 1.513(5) ?
    C3 C4 . 1.546(5) ?
    C3 H3 . 1.0000 ?
    C4 C5 . 1.504(5) ?
    C4 C21 . 1.514(5) ?
    C4 H4 . 1.0000 ?
    C5 C12 . 1.412(5) ?
    C7 H7A . 0.9800 ?
    C7 H7B . 0.9800 ?
    C7 H7C . 0.9800 ?
    C11 C16 . 1.394(5) ?
    C11 C12 . 1.424(5) ?
    C12 C13 . 1.418(5) ?
    C13 C14 . 1.359(6) ?
    C13 H13 . 0.9500 ?
    C14 C15 . 1.408(6) ?
    C14 H14 . 0.9500 ?
    C15 C16 . 1.372(5) ?
    C15 H15 . 0.9500 ?
    C16 H16 . 0.9500 ?
    C21 C26 . 1.389(6) ?
    C21 C22 . 1.398(5) ?
    C22 C23 . 1.389(5) ?
    C22 H22 . 0.9500 ?
    C23 C24 . 1.381(6) ?
    C23 H23 . 0.9500 ?
    C24 C25 . 1.374(6) ?
    C25 C26 . 1.389(5) ?
    C25 H25 . 0.9500 ?
    C26 H26 . 0.9500 ?
    Cl1A C24A . 1.748(4) ?
    N1A C1A . 1.375(5) ?
    N1A C11A . 1.382(6) ?
    N1A H1A . 0.86(5) ?
    O1A C2A . 1.215(5) ?
    O2A C6A . 1.197(4) ?
    O3A C6A . 1.350(4) ?
    O3A C7A . 1.467(5) ?
    C1A C5A . 1.353(5) ?
    C1A C2A . 1.429(6) ?
    C2A C3A . 1.531(6) ?
    C3A C6A . 1.498(5) ?
    C3A C4A . 1.565(5) ?
    C3A H3A . 1.0000 ?
    C4A C21A . 1.496(5) ?
    C4A C5A . 1.519(6) ?
    C4A H4A . 1.0000 ?
    C5A C12A . 1.433(6) ?
    C7A H7A1 . 0.9800 ?
    C7A H7A2 . 0.9800 ?
    C7A H7A3 . 0.9800 ?
    C11A C16A . 1.400(6) ?
    C11A C12A . 1.421(6) ?
    C12A C13A . 1.392(6) ?
    C13A C14A . 1.378(7) ?
    C13A H13A . 0.9500 ?
    C14A C15A . 1.372(8) ?
    C14A H14A . 0.9500 ?
    C15A C16A . 1.368(8) ?
    C15A H15A . 0.9500 ?
    C16A H16A . 0.9500 ?
    C21A C26A . 1.390(5) ?
    C21A C22A . 1.393(5) ?
    C22A C23A . 1.372(6) ?
    C22A H22A . 0.9500 ?
    C23A C24A . 1.392(6) ?
    C23A H23A . 0.9500 ?
    C24A C25A . 1.366(6) ?
    C25A C26A . 1.401(6) ?
    C25A H25A . 0.9500 ?
    C26A H26A . 0.9500 ?
    N1B C1B . 1.378(6) ?
    N1B C11B . 1.381(6) ?
    N1B H1B . 0.90(6) ?
    O1B C2B . 1.223(5) ?
    O2B C6B . 1.197(5) ?
    O3B C6B . 1.322(5) ?
    O3B C7B . 1.448(5) ?
    C1B C5B . 1.357(6) ?
    C1B C2B . 1.435(7) ?
    C2B C3B . 1.544(6) ?
    C3B C6B . 1.509(6) ?
    C3B C4B . 1.552(6) ?
    C3B H3B . 1.0000 ?
    C4B C5B . 1.509(6) ?
    C4B C21B . 1.525(5) ?
    C4B H4B . 1.0000 ?
    C5B C12B . 1.420(6) ?
    C7B H7B1 . 0.9800 ?
    C7B H7B2 . 0.9800 ?
    C7B H7B3 . 0.9800 ?
    C11B C16B . 1.391(6) ?
    C11B C12B . 1.421(6) ?
    C12B C13B . 1.403(6) ?
    C13B C14B . 1.374(7) ?
    C13B H13B . 0.9500 ?
    C14B C15B . 1.394(7) ?
    C14B H14B . 0.9500 ?
    C15B C16B . 1.375(7) ?
    C15B H15B . 0.9500 ?
    C16B H16B . 0.9500 ?
    C21B C26B . 1.380(7) ?
    C21B C22B . 1.381(7) ?
    C22B C23B . 1.413(6) ?
    C22B H22B . 0.9500 ?
    C23B C24B . 1.353(9) ?
    C23B H23B . 0.9500 ?
    C24B C25B . 1.367(9) ?
    C24B Cl1B . 1.742(5) ?
    C25B C26B . 1.413(6) ?
    C25B H25B . 0.9500 ?
    C26B H26B . 0.9500 ?
    Cl1C C24C . 1.736(5) ?
    N1C C1C . 1.368(7) ?
    N1C C11C . 1.384(6) ?
    N1C H1C . 1.04(7) ?
    O1C C2C . 1.222(5) ?
    O2C C6C . 1.248(8) ?
    O2C' C6C . 1.275(8) ?
    O3C C6C . 1.315(5) ?
    O3C C7C . 1.453(6) ?
    C1C C5C . 1.380(6) ?
    C1C C2C . 1.415(8) ?
    C2C C3C . 1.543(7) ?
    C3C C6C . 1.497(7) ?
    C3C C4C . 1.554(6) ?
    C3C H3C . 1.0000 ?
    C4C C5C . 1.496(7) ?
    C4C C21C . 1.496(7) ?
    C4C H4C . 1.0000 ?
    C5C C12C . 1.424(7) ?
    C7C H7C1 . 0.9800 ?
    C7C H7C2 . 0.9800 ?
    C7C H7C3 . 0.9800 ?
    C11C C16C . 1.368(7) ?
    C11C C12C . 1.421(7) ?
    C12C C13C . 1.391(8) ?
    C13C C14C . 1.390(11) ?
    C13C H13C . 0.9500 ?
    C14C C15C . 1.376(9) ?
    C14C H14C . 0.9500 ?
    C15C C16C . 1.388(8) ?
    C15C H15C . 0.9500 ?
    C16C H16C . 0.9500 ?
    C21C C22C . 1.381(6) ?
    C21C C26C . 1.385(7) ?
    C22C C23C . 1.379(8) ?
    C22C H22C . 0.9500 ?
    C23C C24C . 1.347(8) ?
    C23C H23C . 0.9500 ?
    C24C C25C . 1.362(7) ?
    C25C C26C . 1.386(8) ?
    C25C H25C . 0.9500 ?
    C26C H26C . 0.9500 ?
    Cl1D C24D . 1.751(4) ?
    N1D C11D . 1.366(6) ?
    N1D C1D . 1.372(6) ?
    N1D H1D . 0.95(5) ?
    O1D C2D . 1.227(5) ?
    O2D C6D . 1.158(11) ?
    O3D C7D . 1.465(17) ?
    O3D C6D . 1.492(11) ?
    O2D' C6D . 1.262(8) ?
    O3D' C6D . 1.199(7) ?
    O3D' C7D' . 1.457(10) ?
    C1D C5D . 1.352(6) ?
    C1D C2D . 1.438(6) ?
    C2D C3D . 1.544(6) ?
    C3D C6D . 1.487(6) ?
    C3D C4D . 1.567(6) ?
    C3D H3D . 1.0000 ?
    C4D C5D . 1.500(7) ?
    C4D C21D . 1.540(5) ?
    C4D H4D . 1.0000 ?
    C5D C12D . 1.438(7) ?
    C7D H7D1 . 0.9800 ?
    C7D H7D2 . 0.9800 ?
    C7D H7D3 . 0.9800 ?
    C7D' H7D4 . 0.9800 ?
    C7D' H7D5 . 0.9800 ?
    C7D' H7D6 . 0.9800 ?
    C11D C16D . 1.400(7) ?
    C11D C12D . 1.411(7) ?
    C12D C13D . 1.391(7) ?
    C13D C14D . 1.358(10) ?
    C13D H13D . 0.9500 ?
    C14D C15D . 1.359(10) ?
    C14D H14D . 0.9500 ?
    C15D C16D . 1.376(7) ?
    C15D H15D . 0.9500 ?
    C16D H16D . 0.9500 ?
    C21D C22D . 1.372(6) ?
    C21D C26D . 1.384(6) ?
    C22D C23D . 1.390(5) ?
    C22D H22D . 0.9500 ?
    C23D C24D . 1.363(7) ?
    C23D H23D . 0.9500 ?
    C24D C25D . 1.374(7) ?
    C25D C26D . 1.383(6) ?
    C25D H25D . 0.9500 ?
    C26D H26D . 0.9500 ?
    O1W O1W 2 1.522(8) ?
    O2W O2W 2 1.557(9) ?
loop_
    _geom_angle_atom_site_label_1
    _geom_angle_atom_site_label_2
    _geom_angle_atom_site_label_3
    _geom_angle_site_symmetry_1
    _geom_angle_site_symmetry_3
    _geom_angle
    _geom_angle_publ_flag
    C1 N1 C11 . . 107.3(3) ?
    C1 N1 H1 . . 119(4) ?
    C11 N1 H1 . . 134(4) ?
    C6 O3 C7 . . 115.5(3) ?
    N1 C1 C5 . . 111.8(3) ?
    N1 C1 C2 . . 136.8(3) ?
    C5 C1 C2 . . 111.4(3) ?
    O1 C2 C1 . . 130.0(3) ?
    O1 C2 C3 . . 125.1(3) ?
    C1 C2 C3 . . 104.8(3) ?
    C6 C3 C2 . . 114.0(3) ?
    C6 C3 C4 . . 114.3(3) ?
    C2 C3 C4 . . 107.1(3) ?
    C6 C3 H3 . . 107.0 ?
    C2 C3 H3 . . 107.0 ?
    C4 C3 H3 . . 107.0 ?
    C5 C4 C21 . . 116.5(3) ?
    C5 C4 C3 . . 100.9(3) ?
    C21 C4 C3 . . 112.2(3) ?
    C5 C4 H4 . . 108.9 ?
    C21 C4 H4 . . 108.9 ?
    C3 C4 H4 . . 108.9 ?
    C1 C5 C12 . . 106.7(3) ?
    C1 C5 C4 . . 113.1(3) ?
    C12 C5 C4 . . 139.9(3) ?
    O2 C6 O3 . . 124.9(3) ?
    O2 C6 C3 . . 124.8(3) ?
    O3 C6 C3 . . 110.3(3) ?
    O3 C7 H7A . . 109.5 ?
    O3 C7 H7B . . 109.5 ?
    H7A C7 H7B . . 109.5 ?
    O3 C7 H7C . . 109.5 ?
    H7A C7 H7C . . 109.5 ?
    H7B C7 H7C . . 109.5 ?
    N1 C11 C16 . . 130.0(3) ?
    N1 C11 C12 . . 108.1(3) ?
    C16 C11 C12 . . 121.8(3) ?
    C5 C12 C13 . . 135.1(3) ?
    C5 C12 C11 . . 106.0(3) ?
    C13 C12 C11 . . 118.8(3) ?
    C14 C13 C12 . . 118.2(4) ?
    C14 C13 H13 . . 120.9 ?
    C12 C13 H13 . . 120.9 ?
    C13 C14 C15 . . 122.3(4) ?
    C13 C14 H14 . . 118.9 ?
    C15 C14 H14 . . 118.9 ?
    C16 C15 C14 . . 121.2(4) ?
    C16 C15 H15 . . 119.4 ?
    C14 C15 H15 . . 119.4 ?
    C15 C16 C11 . . 117.6(3) ?
    C15 C16 H16 . . 121.2 ?
    C11 C16 H16 . . 121.2 ?
    C26 C21 C22 . . 119.0(3) ?
    C26 C21 C4 . . 119.8(3) ?
    C22 C21 C4 . . 121.1(3) ?
    C23 C22 C21 . . 120.3(4) ?
    C23 C22 H22 . . 119.8 ?
    C21 C22 H22 . . 119.8 ?
    C24 C23 C22 . . 118.9(4) ?
    C24 C23 H23 . . 120.5 ?
    C22 C23 H23 . . 120.5 ?
    C25 C24 C23 . . 122.2(3) ?
    C25 C24 Cl1 . . 119.7(3) ?
    C23 C24 Cl1 . . 118.1(3) ?
    C24 C25 C26 . . 118.5(4) ?
    C24 C25 H25 . . 120.8 ?
    C26 C25 H25 . . 120.8 ?
    C25 C26 C21 . . 121.1(4) ?
    C25 C26 H26 . . 119.4 ?
    C21 C26 H26 . . 119.4 ?
    C1A N1A C11A . . 106.4(4) ?
    C1A N1A H1A . . 129(3) ?
    C11A N1A H1A . . 125(3) ?
    C6A O3A C7A . . 115.4(3) ?
    C5A C1A N1A . . 111.4(4) ?
    C5A C1A C2A . . 113.2(4) ?
    N1A C1A C2A . . 135.4(4) ?
    O1A C2A C1A . . 130.9(4) ?
    O1A C2A C3A . . 123.7(4) ?
    C1A C2A C3A . . 105.4(3) ?
    C6A C3A C2A . . 107.2(3) ?
    C6A C3A C4A . . 115.5(3) ?
    C2A C3A C4A . . 107.0(3) ?
    C6A C3A H3A . . 109.0 ?
    C2A C3A H3A . . 109.0 ?
    C4A C3A H3A . . 109.0 ?
    C21A C4A C5A . . 120.2(3) ?
    C21A C4A C3A . . 112.7(3) ?
    C5A C4A C3A . . 101.0(3) ?
    C21A C4A H4A . . 107.4 ?
    C5A C4A H4A . . 107.4 ?
    C3A C4A H4A . . 107.4 ?
    C1A C5A C12A . . 107.7(4) ?
    C1A C5A C4A . . 112.0(3) ?
    C12A C5A C4A . . 139.9(3) ?
    O2A C6A O3A . . 123.2(4) ?
    O2A C6A C3A . . 126.0(3) ?
    O3A C6A C3A . . 110.7(3) ?
    O3A C7A H7A1 . . 109.5 ?
    O3A C7A H7A2 . . 109.5 ?
    H7A1 C7A H7A2 . . 109.5 ?
    O3A C7A H7A3 . . 109.5 ?
    H7A1 C7A H7A3 . . 109.5 ?
    H7A2 C7A H7A3 . . 109.5 ?
    N1A C11A C16A . . 128.7(4) ?
    N1A C11A C12A . . 109.8(4) ?
    C16A C11A C12A . . 121.5(4) ?
    C13A C12A C11A . . 119.7(4) ?
    C13A C12A C5A . . 135.6(4) ?
    C11A C12A C5A . . 104.7(3) ?
    C14A C13A C12A . . 117.7(5) ?
    C14A C13A H13A . . 121.2 ?
    C12A C13A H13A . . 121.2 ?
    C15A C14A C13A . . 121.9(5) ?
    C15A C14A H14A . . 119.1 ?
    C13A C14A H14A . . 119.1 ?
    C16A C15A C14A . . 122.8(5) ?
    C16A C15A H15A . . 118.6 ?
    C14A C15A H15A . . 118.6 ?
    C15A C16A C11A . . 116.4(5) ?
    C15A C16A H16A . . 121.8 ?
    C11A C16A H16A . . 121.8 ?
    C26A C21A C22A . . 116.9(4) ?
    C26A C21A C4A . . 124.2(3) ?
    C22A C21A C4A . . 118.9(3) ?
    C23A C22A C21A . . 123.1(4) ?
    C23A C22A H22A . . 118.5 ?
    C21A C22A H22A . . 118.5 ?
    C22A C23A C24A . . 118.2(4) ?
    C22A C23A H23A . . 120.9 ?
    C24A C23A H23A . . 120.9 ?
    C25A C24A C23A . . 121.2(4) ?
    C25A C24A Cl1A . . 120.4(3) ?
    C23A C24A Cl1A . . 118.3(3) ?
    C24A C25A C26A . . 119.2(4) ?
    C24A C25A H25A . . 120.4 ?
    C26A C25A H25A . . 120.4 ?
    C21A C26A C25A . . 121.4(4) ?
    C21A C26A H26A . . 119.3 ?
    C25A C26A H26A . . 119.3 ?
    C1B N1B C11B . . 106.3(4) ?
    C1B N1B H1B . . 130(3) ?
    C11B N1B H1B . . 124(3) ?
    C6B O3B C7B . . 115.6(4) ?
    C5B C1B N1B . . 111.7(4) ?
    C5B C1B C2B . . 113.0(4) ?
    N1B C1B C2B . . 135.3(4) ?
    O1B C2B C1B . . 130.4(4) ?
    O1B C2B C3B . . 124.7(4) ?
    C1B C2B C3B . . 104.9(4) ?
    C6B C3B C2B . . 109.0(3) ?
    C6B C3B C4B . . 113.0(3) ?
    C2B C3B C4B . . 107.5(4) ?
    C6B C3B H3B . . 109.1 ?
    C2B C3B H3B . . 109.1 ?
    C4B C3B H3B . . 109.1 ?
    C5B C4B C21B . . 113.1(3) ?
    C5B C4B C3B . . 101.9(3) ?
    C21B C4B C3B . . 116.2(3) ?
    C5B C4B H4B . . 108.4 ?
    C21B C4B H4B . . 108.4 ?
    C3B C4B H4B . . 108.4 ?
    C1B C5B C12B . . 107.0(4) ?
    C1B C5B C4B . . 112.5(4) ?
    C12B C5B C4B . . 140.5(4) ?
    O2B C6B O3B . . 122.8(4) ?
    O2B C6B C3B . . 125.0(4) ?
    O3B C6B C3B . . 112.2(4) ?
    O3B C7B H7B1 . . 109.5 ?
    O3B C7B H7B2 . . 109.5 ?
    H7B1 C7B H7B2 . . 109.5 ?
    O3B C7B H7B3 . . 109.5 ?
    H7B1 C7B H7B3 . . 109.5 ?
    H7B2 C7B H7B3 . . 109.5 ?
    N1B C11B C16B . . 128.6(4) ?
    N1B C11B C12B . . 109.1(4) ?
    C16B C11B C12B . . 122.2(4) ?
    C13B C12B C5B . . 135.9(4) ?
    C13B C12B C11B . . 118.2(4) ?
    C5B C12B C11B . . 105.9(4) ?
    C14B C13B C12B . . 119.3(4) ?
    C14B C13B H13B . . 120.4 ?
    C12B C13B H13B . . 120.4 ?
    C13B C14B C15B . . 121.2(5) ?
    C13B C14B H14B . . 119.4 ?
    C15B C14B H14B . . 119.4 ?
    C16B C15B C14B . . 121.6(5) ?
    C16B C15B H15B . . 119.2 ?
    C14B C15B H15B . . 119.2 ?
    C15B C16B C11B . . 117.5(4) ?
    C15B C16B H16B . . 121.2 ?
    C11B C16B H16B . . 121.2 ?
    C26B C21B C22B . . 118.9(4) ?
    C26B C21B C4B . . 118.4(4) ?
    C22B C21B C4B . . 122.5(4) ?
    C21B C22B C23B . . 120.1(5) ?
    C21B C22B H22B . . 120.0 ?
    C23B C22B H22B . . 120.0 ?
    C24B C23B C22B . . 120.1(5) ?
    C24B C23B H23B . . 119.9 ?
    C22B C23B H23B . . 119.9 ?
    C23B C24B C25B . . 121.0(4) ?
    C23B C24B Cl1B . . 119.7(5) ?
    C25B C24B Cl1B . . 119.3(5) ?
    C24B C25B C26B . . 119.3(5) ?
    C24B C25B H25B . . 120.3 ?
    C26B C25B H25B . . 120.3 ?
    C21B C26B C25B . . 120.6(5) ?
    C21B C26B H26B . . 119.7 ?
    C25B C26B H26B . . 119.7 ?
    C1C N1C C11C . . 107.8(4) ?
    C1C N1C H1C . . 133(4) ?
    C11C N1C H1C . . 118(4) ?
    C6C O3C C7C . . 117.4(4) ?
    N1C C1C C5C . . 111.1(4) ?
    N1C C1C C2C . . 137.3(4) ?
    C5C C1C C2C . . 111.6(5) ?
    O1C C2C C1C . . 130.6(5) ?
    O1C C2C C3C . . 123.8(5) ?
    C1C C2C C3C . . 105.6(4) ?
    C6C C3C C2C . . 109.9(4) ?
    C6C C3C C4C . . 115.7(3) ?
    C2C C3C C4C . . 106.3(4) ?
    C6C C3C H3C . . 108.2 ?
    C2C C3C H3C . . 108.2 ?
    C4C C3C H3C . . 108.2 ?
    C5C C4C C21C . . 114.8(4) ?
    C5C C4C C3C . . 100.9(3) ?
    C21C C4C C3C . . 115.9(4) ?
    C5C C4C H4C . . 108.3 ?
    C21C C4C H4C . . 108.3 ?
    C3C C4C H4C . . 108.3 ?
    C1C C5C C12C . . 106.1(4) ?
    C1C C5C C4C . . 112.6(4) ?
    C12C C5C C4C . . 141.1(4) ?
    O2C C6C O2C' . . 43.8(4) ?
    O2C C6C O3C . . 125.0(5) ?
    O2C' C6C O3C . . 114.9(6) ?
    O2C C6C C3C . . 116.6(5) ?
    O2C' C6C C3C . . 128.8(5) ?
    O3C C6C C3C . . 112.2(4) ?
    O3C C7C H7C1 . . 109.5 ?
    O3C C7C H7C2 . . 109.5 ?
    H7C1 C7C H7C2 . . 109.5 ?
    O3C C7C H7C3 . . 109.5 ?
    H7C1 C7C H7C3 . . 109.5 ?
    H7C2 C7C H7C3 . . 109.5 ?
    C16C C11C N1C . . 129.2(4) ?
    C16C C11C C12C . . 122.9(5) ?
    N1C C11C C12C . . 108.0(5) ?
    C13C C12C C11C . . 117.2(5) ?
    C13C C12C C5C . . 135.6(5) ?
    C11C C12C C5C . . 107.0(4) ?
    C12C C13C C14C . . 119.4(6) ?
    C12C C13C H13C . . 120.3 ?
    C14C C13C H13C . . 120.3 ?
    C15C C14C C13C . . 121.6(7) ?
    C15C C14C H14C . . 119.2 ?
    C13C C14C H14C . . 119.2 ?
    C16C C15C C14C . . 119.9(6) ?
    C16C C15C H15C . . 120.0 ?
    C14C C15C H15C . . 120.0 ?
    C11C C16C C15C . . 118.4(5) ?
    C11C C16C H16C . . 120.8 ?
    C15C C16C H16C . . 120.8 ?
    C22C C21C C26C . . 117.4(5) ?
    C22C C21C C4C . . 120.3(4) ?
    C26C C21C C4C . . 122.3(4) ?
    C23C C22C C21C . . 120.5(5) ?
    C23C C22C H22C . . 119.7 ?
    C21C C22C H22C . . 119.7 ?
    C24C C23C C22C . . 121.1(5) ?
    C24C C23C H23C . . 119.4 ?
    C22C C23C H23C . . 119.4 ?
    C23C C24C C25C . . 120.0(5) ?
    C23C C24C Cl1C . . 119.6(4) ?
    C25C C24C Cl1C . . 120.4(5) ?
    C24C C25C C26C . . 119.6(5) ?
    C24C C25C H25C . . 120.2 ?
    C26C C25C H25C . . 120.2 ?
    C21C C26C C25C . . 121.3(4) ?
    C21C C26C H26C . . 119.4 ?
    C25C C26C H26C . . 119.4 ?
    C11D N1D C1D . . 107.4(4) ?
    C11D N1D H1D . . 121(3) ?
    C1D N1D H1D . . 131(3) ?
    C7D O3D C6D . . 118.9(9) ?
    C6D O3D' C7D' . . 116.7(6) ?
    C5D C1D N1D . . 111.2(4) ?
    C5D C1D C2D . . 112.5(4) ?
    N1D C1D C2D . . 136.2(4) ?
    O1D C2D C1D . . 130.0(4) ?
    O1D C2D C3D . . 124.5(4) ?
    C1D C2D C3D . . 105.5(3) ?
    C6D C3D C2D . . 110.6(3) ?
    C6D C3D C4D . . 113.0(4) ?
    C2D C3D C4D . . 106.4(4) ?
    C6D C3D H3D . . 108.9 ?
    C2D C3D H3D . . 108.9 ?
    C4D C3D H3D . . 108.9 ?
    C5D C4D C21D . . 115.3(4) ?
    C5D C4D C3D . . 101.9(3) ?
    C21D C4D C3D . . 113.4(3) ?
    C5D C4D H4D . . 108.6 ?
    C21D C4D H4D . . 108.6 ?
    C3D C4D H4D . . 108.6 ?
    C1D C5D C12D . . 106.7(4) ?
    C1D C5D C4D . . 113.1(4) ?
    C12D C5D C4D . . 140.0(4) ?
    O2D C6D O3D' . . 76.5(6) ?
    O2D C6D O2D' . . 62.9(6) ?
    O3D' C6D O2D' . . 125.0(5) ?
    O2D C6D C3D . . 134.8(7) ?
    O3D' C6D C3D . . 113.1(5) ?
    O2D' C6D C3D . . 121.7(5) ?
    O2D C6D O3D . . 111.4(7) ?
    O3D' C6D O3D . . 59.3(5) ?
    O2D' C6D O3D . . 102.1(6) ?
    C3D C6D O3D . . 110.9(5) ?
    O3D C7D H7D1 . . 109.5 ?
    O3D C7D H7D2 . . 109.5 ?
    H7D1 C7D H7D2 . . 109.5 ?
    O3D C7D H7D3 . . 109.5 ?
    H7D1 C7D H7D3 . . 109.5 ?
    H7D2 C7D H7D3 . . 109.5 ?
    O3D' C7D' H7D4 . . 109.5 ?
    O3D' C7D' H7D5 . . 109.5 ?
    H7D4 C7D' H7D5 . . 109.5 ?
    O3D' C7D' H7D6 . . 109.5 ?
    H7D4 C7D' H7D6 . . 109.5 ?
    H7D5 C7D' H7D6 . . 109.5 ?
    N1D C11D C16D . . 128.4(4) ?
    N1D C11D C12D . . 109.2(4) ?
    C16D C11D C12D . . 122.4(4) ?
    C13D C12D C11D . . 118.4(5) ?
    C13D C12D C5D . . 136.1(5) ?
    C11D C12D C5D . . 105.5(4) ?
    C14D C13D C12D . . 118.7(6) ?
    C14D C13D H13D . . 120.6 ?
    C12D C13D H13D . . 120.6 ?
    C13D C14D C15D . . 122.4(5) ?
    C13D C14D H14D . . 118.8 ?
    C15D C14D H14D . . 118.8 ?
    C14D C15D C16D . . 122.4(6) ?
    C14D C15D H15D . . 118.8 ?
    C16D C15D H15D . . 118.8 ?
    C15D C16D C11D . . 115.7(5) ?
    C15D C16D H16D . . 122.1 ?
    C11D C16D H16D . . 122.1 ?
    C22D C21D C26D . . 118.0(4) ?
    C22D C21D C4D . . 122.2(4) ?
    C26D C21D C4D . . 119.8(4) ?
    C21D C22D C23D . . 121.6(4) ?
    C21D C22D H22D . . 119.2 ?
    C23D C22D H22D . . 119.2 ?
    C24D C23D C22D . . 118.8(4) ?
    C24D C23D H23D . . 120.6 ?
    C22D C23D H23D . . 120.6 ?
    C23D C24D C25D . . 121.5(4) ?
    C23D C24D Cl1D . . 119.4(4) ?
    C25D C24D Cl1D . . 119.0(4) ?
    C24D C25D C26D . . 118.6(4) ?
    C24D C25D H25D . . 120.7 ?
    C26D C25D H25D . . 120.7 ?
    C21D C26D C25D . . 121.6(5) ?
    C21D C26D H26D . . 119.2 ?
    C25D C26D H26D . . 119.2 ?
loop_
    _geom_torsion_atom_site_label_1
    _geom_torsion_atom_site_label_2
    _geom_torsion_atom_site_label_3
    _geom_torsion_atom_site_label_4
    _geom_torsion_site_symmetry_1
    _geom_torsion_site_symmetry_2
    _geom_torsion_site_symmetry_3
    _geom_torsion_site_symmetry_4
    _geom_torsion
    _geom_torsion_publ_flag
    C11 N1 C1 C5 . . . . -1.2(4) ?
    C11 N1 C1 C2 . . . . 179.8(4) ?
    N1 C1 C2 O1 . . . . 1.3(7) ?
    C5 C1 C2 O1 . . . . -177.6(4) ?
    N1 C1 C2 C3 . . . . -175.7(4) ?
    C5 C1 C2 C3 . . . . 5.3(4) ?
    O1 C2 C3 C6 . . . . 41.6(5) ?
    C1 C2 C3 C6 . . . . -141.1(3) ?
    O1 C2 C3 C4 . . . . 169.1(3) ?
    C1 C2 C3 C4 . . . . -13.7(4) ?
    C6 C3 C4 C5 . . . . 143.2(3) ?
    C2 C3 C4 C5 . . . . 15.9(3) ?
    C6 C3 C4 C21 . . . . -92.0(4) ?
    C2 C3 C4 C21 . . . . 140.7(3) ?
    N1 C1 C5 C12 . . . . 1.6(4) ?
    C2 C1 C5 C12 . . . . -179.2(3) ?
    N1 C1 C5 C4 . . . . -173.6(3) ?
    C2 C1 C5 C4 . . . . 5.6(4) ?
    C21 C4 C5 C1 . . . . -135.4(3) ?
    C3 C4 C5 C1 . . . . -13.6(4) ?
    C21 C4 C5 C12 . . . . 51.8(6) ?
    C3 C4 C5 C12 . . . . 173.5(5) ?
    C7 O3 C6 O2 . . . . 5.9(5) ?
    C7 O3 C6 C3 . . . . -173.6(3) ?
    C2 C3 C6 O2 . . . . 109.5(4) ?
    C4 C3 C6 O2 . . . . -14.2(5) ?
    C2 C3 C6 O3 . . . . -71.1(4) ?
    C4 C3 C6 O3 . . . . 165.3(3) ?
    C1 N1 C11 C16 . . . . -179.5(4) ?
    C1 N1 C11 C12 . . . . 0.4(4) ?
    C1 C5 C12 C13 . . . . 179.4(4) ?
    C4 C5 C12 C13 . . . . -7.5(8) ?
    C1 C5 C12 C11 . . . . -1.2(4) ?
    C4 C5 C12 C11 . . . . 171.9(4) ?
    N1 C11 C12 C5 . . . . 0.5(4) ?
    C16 C11 C12 C5 . . . . -179.6(3) ?
    N1 C11 C12 C13 . . . . -180.0(3) ?
    C16 C11 C12 C13 . . . . 0.0(6) ?
    C5 C12 C13 C14 . . . . 179.8(4) ?
    C11 C12 C13 C14 . . . . 0.3(6) ?
    C12 C13 C14 C15 . . . . -0.7(7) ?
    C13 C14 C15 C16 . . . . 0.9(7) ?
    C14 C15 C16 C11 . . . . -0.5(6) ?
    N1 C11 C16 C15 . . . . -180.0(4) ?
    C12 C11 C16 C15 . . . . 0.1(6) ?
    C5 C4 C21 C26 . . . . -144.1(3) ?
    C3 C4 C21 C26 . . . . 100.3(4) ?
    C5 C4 C21 C22 . . . . 40.4(5) ?
    C3 C4 C21 C22 . . . . -75.2(4) ?
    C26 C21 C22 C23 . . . . -1.6(6) ?
    C4 C21 C22 C23 . . . . 174.0(4) ?
    C21 C22 C23 C24 . . . . 1.0(6) ?
    C22 C23 C24 C25 . . . . 0.3(6) ?
    C22 C23 C24 Cl1 . . . . -175.7(3) ?
    C23 C24 C25 C26 . . . . -0.8(6) ?
    Cl1 C24 C25 C26 . . . . 175.0(3) ?
    C24 C25 C26 C21 . . . . 0.2(6) ?
    C22 C21 C26 C25 . . . . 1.0(6) ?
    C4 C21 C26 C25 . . . . -174.6(4) ?
    C11A N1A C1A C5A . . . . -1.3(5) ?
    C11A N1A C1A C2A . . . . -179.6(4) ?
    C5A C1A C2A O1A . . . . -178.3(4) ?
    N1A C1A C2A O1A . . . . 0.1(8) ?
    C5A C1A C2A C3A . . . . 2.7(5) ?
    N1A C1A C2A C3A . . . . -179.0(4) ?
    O1A C2A C3A C6A . . . . 47.0(5) ?
    C1A C2A C3A C6A . . . . -133.8(3) ?
    O1A C2A C3A C4A . . . . 171.5(4) ?
    C1A C2A C3A C4A . . . . -9.3(4) ?
    C6A C3A C4A C21A . . . . -99.5(4) ?
    C2A C3A C4A C21A . . . . 141.2(3) ?
    C6A C3A C4A C5A . . . . 130.9(3) ?
    C2A C3A C4A C5A . . . . 11.7(4) ?
    N1A C1A C5A C12A . . . . 1.2(5) ?
    C2A C1A C5A C12A . . . . 180.0(3) ?
    N1A C1A C5A C4A . . . . -173.3(3) ?
    C2A C1A C5A C4A . . . . 5.5(5) ?
    C21A C4A C5A C1A . . . . -135.3(3) ?
    C3A C4A C5A C1A . . . . -10.7(4) ?
    C21A C4A C5A C12A . . . . 52.9(6) ?
    C3A C4A C5A C12A . . . . 177.5(5) ?
    C7A O3A C6A O2A . . . . -5.2(6) ?
    C7A O3A C6A C3A . . . . 170.9(4) ?
    C2A C3A C6A O2A . . . . 87.8(4) ?
    C4A C3A C6A O2A . . . . -31.4(5) ?
    C2A C3A C6A O3A . . . . -88.2(4) ?
    C4A C3A C6A O3A . . . . 152.6(3) ?
    C1A N1A C11A C16A . . . . -178.5(4) ?
    C1A N1A C11A C12A . . . . 0.8(5) ?
    N1A C11A C12A C13A . . . . -179.4(4) ?
    C16A C11A C12A C13A . . . . -0.1(6) ?
    N1A C11A C12A C5A . . . . -0.1(4) ?
    C16A C11A C12A C5A . . . . 179.3(4) ?
    C1A C5A C12A C13A . . . . 178.5(5) ?
    C4A C5A C12A C13A . . . . -9.4(8) ?
    C1A C5A C12A C11A . . . . -0.7(4) ?
    C4A C5A C12A C11A . . . . 171.4(4) ?
    C11A C12A C13A C14A . . . . 1.4(7) ?
    C5A C12A C13A C14A . . . . -177.7(5) ?
    C12A C13A C14A C15A . . . . -2.8(8) ?
    C13A C14A C15A C16A . . . . 2.9(10) ?
    C14A C15A C16A C11A . . . . -1.4(9) ?
    N1A C11A C16A C15A . . . . 179.2(5) ?
    C12A C11A C16A C15A . . . . 0.0(7) ?
    C5A C4A C21A C26A . . . . -0.1(5) ?
    C3A C4A C21A C26A . . . . -118.9(4) ?
    C5A C4A C21A C22A . . . . -179.5(3) ?
    C3A C4A C21A C22A . . . . 61.7(4) ?
    C26A C21A C22A C23A . . . . 0.8(5) ?
    C4A C21A C22A C23A . . . . -179.8(3) ?
    C21A C22A C23A C24A . . . . -1.2(6) ?
    C22A C23A C24A C25A . . . . 0.3(6) ?
    C22A C23A C24A Cl1A . . . . 179.4(3) ?
    C23A C24A C25A C26A . . . . 1.0(6) ?
    Cl1A C24A C25A C26A . . . . -178.0(3) ?
    C22A C21A C26A C25A . . . . 0.7(5) ?
    C4A C21A C26A C25A . . . . -178.7(3) ?
    C24A C25A C26A C21A . . . . -1.5(5) ?
    C11B N1B C1B C5B . . . . 0.1(5) ?
    C11B N1B C1B C2B . . . . -178.2(5) ?
    C5B C1B C2B O1B . . . . -173.4(5) ?
    N1B C1B C2B O1B . . . . 5.0(9) ?
    C5B C1B C2B C3B . . . . 4.3(5) ?
    N1B C1B C2B C3B . . . . -177.4(5) ?
    O1B C2B C3B C6B . . . . 49.4(6) ?
    C1B C2B C3B C6B . . . . -128.4(4) ?
    O1B C2B C3B C4B . . . . 172.2(4) ?
    C1B C2B C3B C4B . . . . -5.6(5) ?
    C6B C3B C4B C5B . . . . 125.2(3) ?
    C2B C3B C4B C5B . . . . 4.8(4) ?
    C6B C3B C4B C21B . . . . -111.4(4) ?
    C2B C3B C4B C21B . . . . 128.2(4) ?
    N1B C1B C5B C12B . . . . -0.8(5) ?
    C2B C1B C5B C12B . . . . 177.9(4) ?
    N1B C1B C5B C4B . . . . -179.9(3) ?
    C2B C1B C5B C4B . . . . -1.1(5) ?
    C21B C4B C5B C1B . . . . -128.0(4) ?
    C3B C4B C5B C1B . . . . -2.5(4) ?
    C21B C4B C5B C12B . . . . 53.4(7) ?
    C3B C4B C5B C12B . . . . 178.9(5) ?
    C7B O3B C6B O2B . . . . -0.4(6) ?
    C7B O3B C6B C3B . . . . 179.7(3) ?
    C2B C3B C6B O2B . . . . 84.2(5) ?
    C4B C3B C6B O2B . . . . -35.2(6) ?
    C2B C3B C6B O3B . . . . -95.9(4) ?
    C4B C3B C6B O3B . . . . 144.7(3) ?
    C1B N1B C11B C16B . . . . 177.9(4) ?
    C1B N1B C11B C12B . . . . 0.6(5) ?
    C1B C5B C12B C13B . . . . -178.2(5) ?
    C4B C5B C12B C13B . . . . 0.5(9) ?
    C1B C5B C12B C11B . . . . 1.2(4) ?
    C4B C5B C12B C11B . . . . 179.8(5) ?
    N1B C11B C12B C13B . . . . 178.4(4) ?
    C16B C11B C12B C13B . . . . 0.9(6) ?
    N1B C11B C12B C5B . . . . -1.1(4) ?
    C16B C11B C12B C5B . . . . -178.6(4) ?
    C5B C12B C13B C14B . . . . 178.7(5) ?
    C11B C12B C13B C14B . . . . -0.5(7) ?
    C12B C13B C14B C15B . . . . 0.7(8) ?
    C13B C14B C15B C16B . . . . -1.2(8) ?
    C14B C15B C16B C11B . . . . 1.4(7) ?
    N1B C11B C16B C15B . . . . -178.3(4) ?
    C12B C11B C16B C15B . . . . -1.3(6) ?
    C5B C4B C21B C26B . . . . -85.8(5) ?
    C3B C4B C21B C26B . . . . 156.9(4) ?
    C5B C4B C21B C22B . . . . 89.6(5) ?
    C3B C4B C21B C22B . . . . -27.7(6) ?
    C26B C21B C22B C23B . . . . 0.4(7) ?
    C4B C21B C22B C23B . . . . -175.0(4) ?
    C21B C22B C23B C24B . . . . -1.1(8) ?
    C22B C23B C24B C25B . . . . 1.5(8) ?
    C22B C23B C24B Cl1B . . . . -179.3(4) ?
    C23B C24B C25B C26B . . . . -1.1(8) ?
    Cl1B C24B C25B C26B . . . . 179.7(4) ?
    C22B C21B C26B C25B . . . . 0.0(7) ?
    C4B C21B C26B C25B . . . . 175.6(4) ?
    C24B C25B C26B C21B . . . . 0.3(8) ?
    C11C N1C C1C C5C . . . . -0.8(6) ?
    C11C N1C C1C C2C . . . . 176.3(6) ?
    N1C C1C C2C O1C . . . . 7.5(11) ?
    C5C C1C C2C O1C . . . . -175.4(6) ?
    N1C C1C C2C C3C . . . . -170.6(6) ?
    C5C C1C C2C C3C . . . . 6.5(5) ?
    O1C C2C C3C C6C . . . . 40.8(6) ?
    C1C C2C C3C C6C . . . . -140.9(4) ?
    O1C C2C C3C C4C . . . . 166.7(5) ?
    C1C C2C C3C C4C . . . . -15.1(5) ?
    C6C C3C C4C C5C . . . . 139.3(4) ?
    C2C C3C C4C C5C . . . . 17.0(5) ?
    C6C C3C C4C C21C . . . . -96.0(5) ?
    C2C C3C C4C C21C . . . . 141.7(4) ?
    N1C C1C C5C C12C . . . . -0.6(6) ?
    C2C C1C C5C C12C . . . . -178.5(4) ?
    N1C C1C C5C C4C . . . . -176.9(4) ?
    C2C C1C C5C C4C . . . . 5.2(6) ?
    C21C C4C C5C C1C . . . . -139.4(4) ?
    C3C C4C C5C C1C . . . . -14.0(5) ?
    C21C C4C C5C C12C . . . . 46.2(8) ?
    C3C C4C C5C C12C . . . . 171.5(6) ?
    C7C O3C C6C O2C . . . . 25.6(9) ?
    C7C O3C C6C O2C' . . . . -24.2(7) ?
    C7C O3C C6C C3C . . . . 176.6(4) ?
    C2C C3C C6C O2C . . . . 64.1(7) ?
    C4C C3C C6C O2C . . . . -56.3(7) ?
    C2C C3C C6C O2C' . . . . 114.8(7) ?
    C4C C3C C6C O2C' . . . . -5.6(9) ?
    C2C C3C C6C O3C . . . . -89.6(5) ?
    C4C C3C C6C O3C . . . . 150.0(4) ?
    C1C N1C C11C C16C . . . . -177.6(5) ?
    C1C N1C C11C C12C . . . . 1.9(5) ?
    C16C C11C C12C C13C . . . . 0.4(9) ?
    N1C C11C C12C C13C . . . . -179.1(7) ?
    C16C C11C C12C C5C . . . . 177.3(5) ?
    N1C C11C C12C C5C . . . . -2.3(6) ?
    C1C C5C C12C C13C . . . . 177.7(9) ?
    C4C C5C C12C C13C . . . . -7.6(14) ?
    C1C C5C C12C C11C . . . . 1.7(5) ?
    C4C C5C C12C C11C . . . . 176.3(6) ?
    C11C C12C C13C C14C . . . . -4.6(15) ?
    C5C C12C C13C C14C . . . . 179.7(9) ?
    C12C C13C C14C C15C . . . . 9(2) ?
    C13C C14C C15C C16C . . . . -8.2(19) ?
    N1C C11C C16C C15C . . . . 179.4(6) ?
    C12C C11C C16C C15C . . . . 0.0(8) ?
    C14C C15C C16C C11C . . . . 3.8(12) ?
    C5C C4C C21C C22C . . . . -129.1(5) ?
    C3C C4C C21C C22C . . . . 113.8(5) ?
    C5C C4C C21C C26C . . . . 49.7(7) ?
    C3C C4C C21C C26C . . . . -67.4(7) ?
    C26C C21C C22C C23C . . . . -1.5(8) ?
    C4C C21C C22C C23C . . . . 177.4(5) ?
    C21C C22C C23C C24C . . . . 3.1(9) ?
    C22C C23C C24C C25C . . . . -2.5(9) ?
    C22C C23C C24C Cl1C . . . . 178.3(4) ?
    C23C C24C C25C C26C . . . . 0.3(9) ?
    Cl1C C24C C25C C26C . . . . 179.5(5) ?
    C22C C21C C26C C25C . . . . -0.7(9) ?
    C4C C21C C26C C25C . . . . -179.5(5) ?
    C24C C25C C26C C21C . . . . 1.3(10) ?
    C11D N1D C1D C5D . . . . 0.4(5) ?
    C11D N1D C1D C2D . . . . -175.2(5) ?
    C5D C1D C2D O1D . . . . -176.8(5) ?
    N1D C1D C2D O1D . . . . -1.2(8) ?
    C5D C1D C2D C3D . . . . 5.9(5) ?
    N1D C1D C2D C3D . . . . -178.5(5) ?
    O1D C2D C3D C6D . . . . 51.8(6) ?
    C1D C2D C3D C6D . . . . -130.7(4) ?
    O1D C2D C3D C4D . . . . 174.9(4) ?
    C1D C2D C3D C4D . . . . -7.6(4) ?
    C6D C3D C4D C5D . . . . 128.1(4) ?
    C2D C3D C4D C5D . . . . 6.5(4) ?
    C6D C3D C4D C21D . . . . -107.3(4) ?
    C2D C3D C4D C21D . . . . 131.1(4) ?
    N1D C1D C5D C12D . . . . -1.4(5) ?
    C2D C1D C5D C12D . . . . 175.4(4) ?
    N1D C1D C5D C4D . . . . -178.4(3) ?
    C2D C1D C5D C4D . . . . -1.6(5) ?
    C21D C4D C5D C1D . . . . -126.6(4) ?
    C3D C4D C5D C1D . . . . -3.3(5) ?
    C21D C4D C5D C12D . . . . 57.9(7) ?
    C3D C4D C5D C12D . . . . -178.8(5) ?
    C7D' O3D' C6D O2D . . . . 46.5(8) ?
    C7D' O3D' C6D O2D' . . . . 4.3(10) ?
    C7D' O3D' C6D C3D . . . . 179.7(5) ?
    C7D' O3D' C6D O3D . . . . -78.9(7) ?
    C2D C3D C6D O2D . . . . 16.4(11) ?
    C4D C3D C6D O2D . . . . -102.8(10) ?
    C2D C3D C6D O3D' . . . . -77.4(6) ?
    C4D C3D C6D O3D' . . . . 163.4(4) ?
    C2D C3D C6D O2D' . . . . 98.2(6) ?
    C4D C3D C6D O2D' . . . . -21.0(7) ?
    C2D C3D C6D O3D . . . . -141.8(5) ?
    C4D C3D C6D O3D . . . . 99.0(6) ?
    C7D O3D C6D O2D . . . . 16.7(13) ?
    C7D O3D C6D O3D' . . . . 75.1(10) ?
    C7D O3D C6D O2D' . . . . -48.6(11) ?
    C7D O3D C6D C3D . . . . -179.7(9) ?
    C1D N1D C11D C16D . . . . 179.7(4) ?
    C1D N1D C11D C12D . . . . 0.8(5) ?
    N1D C11D C12D C13D . . . . 179.4(5) ?
    C16D C11D C12D C13D . . . . 0.5(8) ?
    N1D C11D C12D C5D . . . . -1.6(5) ?
    C16D C11D C12D C5D . . . . 179.5(4) ?
    C1D C5D C12D C13D . . . . -179.5(7) ?
    C4D C5D C12D C13D . . . . -3.8(11) ?
    C1D C5D C12D C11D . . . . 1.8(5) ?
    C4D C5D C12D C11D . . . . 177.5(5) ?
    C11D C12D C13D C14D . . . . -0.9(11) ?
    C5D C12D C13D C14D . . . . -179.5(7) ?
    C12D C13D C14D C15D . . . . 0.6(14) ?
    C13D C14D C15D C16D . . . . 0.1(14) ?
    C14D C15D C16D C11D . . . . -0.5(10) ?
    N1D C11D C16D C15D . . . . -178.5(5) ?
    C12D C11D C16D C15D . . . . 0.2(7) ?
    C5D C4D C21D C22D . . . . 76.6(5) ?
    C3D C4D C21D C22D . . . . -40.4(6) ?
    C5D C4D C21D C26D . . . . -100.3(6) ?
    C3D C4D C21D C26D . . . . 142.7(5) ?
    C26D C21D C22D C23D . . . . -3.1(7) ?
    C4D C21D C22D C23D . . . . 179.9(4) ?
    C21D C22D C23D C24D . . . . 1.5(7) ?
    C22D C23D C24D C25D . . . . 1.1(7) ?
    C22D C23D C24D Cl1D . . . . -178.2(3) ?
    C23D C24D C25D C26D . . . . -1.9(8) ?
    Cl1D C24D C25D C26D . . . . 177.4(4) ?
    C22D C21D C26D C25D . . . . 2.3(8) ?
    C4D C21D C26D C25D . . . . 179.3(5) ?
    C24D C25D C26D C21D . . . . 0.1(9) ?
loop_
    _geom_hbond_atom_site_label_D
    _geom_hbond_atom_site_label_H
    _geom_hbond_atom_site_label_A
    _geom_hbond_site_symmetry_A
    _geom_hbond_distance_DH
    _geom_hbond_distance_HA
    _geom_hbond_distance_DA
    _geom_hbond_angle_DHA
    N1 H1 O1 4_647 0.76(5) 2.24(5) 2.827(4) 134(5)
    N1A H1A O1B . 0.86(5) 2.13(5) 2.992(5) 172(4)
    N1B H1B O1A . 0.90(6) 1.90(6) 2.767(5) 161(5)
    N1C H1C O1D . 1.04(7) 1.97(7) 2.966(5) 160(6)
    N1D H1D O1C . 0.95(5) 1.89(5) 2.806(5) 159(4)
_iucr_refine_instructions_details
;
TITL mr86 in C2
CELL 0.71073    73.342    9.6065  11.8737  90.000  92.432  90.000
ZERR   20.00     0.004    0.0004   0.0007   0.000   0.004   0.000
LATT -7
SYMM -X, Y, -Z
SFAC C   H   Cl N  O
UNIT 380 288 20 20 64
TEMP-100
SIZE.42 .42 .22
REM colourless plate
SHEL999. .8
OMIT 8 0 1
OMIT 6 0 1
OMIT 2 0 1
OMIT -6 0 1
OMIT 5 1 0
OMIT 3 -1 1
OMIT 3 1 1
OMIT 5  -1   0
OMIT -8 0 1
OMIT -10 0 1
OMIT -4 0 1
OMIT 6 0 2
OMIT 4 0 2
OMIT 7 1 0
OMIT 7 -1 0
L.S. 20
BOND   $H
CONF
ACTA50
EQIV $1 -x+3/2, y-1/2, -z+2
HTAB
HTAB N1 O1_$1
HTAB N1A O1B
HTAB N1B O1A
HTAB N1C O1D
HTAB N1D O1C
FMAP 2
PLAN 40
MPLA C1 > C5
MPLA C21 > C26
MPLA C1A > C5A
MPLA C21A > C26A
MPLA C1B > C5B
MPLA C21B > C26B
MPLA C1C > C5C
MPLA C21C > C26C
MPLA C1D > C5D
MPLA C21D > C26D
WGHT    0.087000
FVAR       0.23929   0.39720   0.49902
CL1   3    0.777878    1.085827    0.316306    11.00000    0.08884    0.04909 =
         0.03601    0.00920    0.01339    0.01173
N1    4    0.760156    0.490158    0.873832    11.00000    0.04478    0.03149 =
         0.02877   -0.00096    0.01029   -0.00064
H1    2    0.753563    0.470484    0.923919    11.00000    0.05448
O1    5    0.757951    0.779442    1.008315    11.00000    0.04736    0.03622 =
         0.03314   -0.00393    0.01026   -0.00199
O2    5    0.802608    0.968407    0.911026    11.00000    0.03835    0.05288 =
         0.05043   -0.00941    0.00324   -0.00620
O3    5    0.775594    1.053549    0.962968    11.00000    0.04362    0.03068 =
         0.04270   -0.00874   -0.00058    0.00181
C1    1    0.766256    0.621491    0.860562    11.00000    0.03581    0.03230 =
         0.03087    0.00012    0.00493    0.00032
C2    1    0.765192    0.751914    0.920092    11.00000    0.03127    0.03414 =
         0.03217    0.00027    0.00253    0.00032
C3    1    0.774571    0.858715    0.844529    11.00000    0.03488    0.02891 =
         0.03370   -0.00167    0.00252    0.00126
AFIX  13
H3    2    0.764675    0.911386    0.802596    11.00000   -1.20000
AFIX   0
C4    1    0.784969    0.774819    0.756170    11.00000    0.03931    0.02847 =
         0.03409   -0.00287    0.00528    0.00117
AFIX  13
H4    2    0.798109    0.768075    0.781684    11.00000   -1.20000
AFIX   0
C5    1    0.776257    0.634060    0.766613    11.00000    0.04133    0.03105 =
         0.03282    0.00005    0.00504   -0.00085
C6    1    0.786184    0.964427    0.909108    11.00000    0.04185    0.03023 =
         0.02907    0.00075    0.00185    0.00527
C7    1    0.785090    1.170606    1.018773    11.00000    0.05739    0.03370 =
         0.04847   -0.00903   -0.00474   -0.00134
AFIX  33
H7A   2    0.776203    1.229975    1.055129    11.00000   -1.50000
H7B   2    0.791455    1.225049    0.962741    11.00000   -1.50000
H7C   2    0.793962    1.135038    1.075750    11.00000   -1.50000
AFIX   0
C11   1    0.766021    0.413022    0.784087    11.00000    0.03835    0.02829 =
         0.02985    0.00024    0.00350    0.00324
C12   1    0.776249    0.501889    0.714380    11.00000    0.04969    0.02283 =
         0.03752   -0.00125    0.01259    0.00170
C13   1    0.783732    0.446402    0.615947    11.00000    0.06844    0.02773 =
         0.04326   -0.00377    0.02680    0.00125
AFIX  43
H13   2    0.790606    0.503270    0.567899    11.00000   -1.20000
AFIX   0
C14   1    0.780819    0.309631    0.592053    11.00000    0.07403    0.03354 =
         0.04640   -0.00443    0.02469   -0.00081
AFIX  43
H14   2    0.785695    0.271509    0.525917    11.00000   -1.20000
AFIX   0
C15   1    0.770795    0.222513    0.662236    11.00000    0.06445    0.02746 =
         0.04728   -0.00254    0.01367    0.00212
AFIX  43
H15   2    0.769226    0.127191    0.642852    11.00000   -1.20000
AFIX   0
C16   1    0.763253    0.272652    0.758065    11.00000    0.04621    0.03118 =
         0.03541    0.00219    0.00611    0.00212
AFIX  43
H16   2    0.756407    0.214013    0.804907    11.00000   -1.20000
AFIX   0
C21   1    0.783676    0.841992    0.640772    11.00000    0.04339    0.02477 =
         0.03051   -0.00196    0.00919    0.00104
C22   1    0.767660    0.833821    0.573083    11.00000    0.06021    0.03935 =
         0.03713    0.00278    0.00077   -0.01800
AFIX  43
H22   2    0.757782    0.778216    0.596211    11.00000   -1.20000
AFIX   0
C23   1    0.766126    0.906722    0.472063    11.00000    0.06912    0.04602 =
         0.03566   -0.00204   -0.00456   -0.00940
AFIX  43
H23   2    0.755188    0.902544    0.426378    11.00000   -1.20000
AFIX   0
C24   1    0.780733    0.985362    0.439005    11.00000    0.05992    0.03540 =
         0.03104   -0.00166    0.01114    0.00835
C25   1    0.796794    0.993311    0.502732    11.00000    0.05721    0.03746 =
         0.04646    0.01075    0.01876    0.00315
AFIX  43
H25   2    0.806745    1.047033    0.478116    11.00000   -1.20000
AFIX   0
C26   1    0.798110    0.921053    0.603721    11.00000    0.04462    0.04145 =
         0.04328    0.00654    0.00803    0.00638
AFIX  43
H26   2    0.809126    0.925660    0.648636    11.00000   -1.20000
AFIX   0
CL1A  3    0.778615    0.470633    0.196581    11.00000    0.05718    0.04504 =
         0.09482   -0.00912    0.01335   -0.01739
N1A   4    0.884159    0.929024    0.088660    11.00000    0.03828    0.05768 =
         0.05041   -0.00010   -0.00309   -0.00030
H1A   2    0.895899    0.966901    0.121472    11.00000    0.08101
O1A   5    0.868427    1.105049    0.292087    11.00000    0.04456    0.06868 =
         0.07915   -0.03037   -0.00731   -0.00382
O2A   5    0.825332    1.205901    0.161367    11.00000    0.05947    0.03954 =
         0.05112    0.00234   -0.00614    0.00443
O3A   5    0.828903    1.164405    0.346830    11.00000    0.06111    0.03847 =
         0.04575   -0.00274    0.00873   -0.00092
C1A   1    0.867298    0.948255    0.133573    11.00000    0.03459    0.04406 =
         0.04577    0.00197   -0.00290   -0.00282
C2A   1    0.860580    1.027774    0.224878    11.00000    0.03815    0.03995 =
         0.04885   -0.00104   -0.00589   -0.00250
C3A   1    0.840127    0.995131    0.225625    11.00000    0.03945    0.03789 =
         0.03603   -0.00017    0.00010    0.00008
AFIX  13
H3A   2    0.837743    0.935457    0.292421    11.00000   -1.20000
AFIX   0
C4A   1    0.835181    0.911330    0.115420    11.00000    0.03861    0.02922 =
         0.03782    0.00031    0.00092    0.00139
AFIX  13
H4A   2    0.829361    0.977737    0.059891    11.00000   -1.20000
AFIX   0
C5A   1    0.854015    0.877136    0.075329    11.00000    0.03936    0.03685 =
         0.03674    0.00800   -0.00131   -0.00167
C6A   1    0.830366    1.131264    0.237346    11.00000    0.03812    0.03043 =
         0.04469   -0.00050    0.00186   -0.00677
C7A   1    0.822217    1.305091    0.368653    11.00000    0.08261    0.03920 =
         0.06808   -0.01434    0.01431    0.00468
AFIX  33
H7A1  2    0.821702    1.319618    0.450151    11.00000   -1.50000
H7A2  2    0.809982    1.316318    0.333384    11.00000   -1.50000
H7A3  2    0.830494    1.373476    0.337028    11.00000   -1.50000
AFIX   0
C11A  1    0.881256    0.838101   -0.001448    11.00000    0.04456    0.05659 =
         0.03815    0.00861    0.00222    0.00347
C12A  1    0.862480    0.802869   -0.013043    11.00000    0.04236    0.04767 =
         0.03958    0.00784    0.00321   -0.00233
C13A  1    0.856526    0.710743   -0.098012    11.00000    0.05422    0.06113 =
         0.04672   -0.00650    0.00231    0.00204
AFIX  43
H13A  2    0.843993    0.687021   -0.108427    11.00000   -1.20000
AFIX   0
C14A  1    0.869402    0.655664   -0.165943    11.00000    0.06719    0.09871 =
         0.05735   -0.02377    0.00091    0.00391
AFIX  43
H14A  2    0.865737    0.589373   -0.221796    11.00000   -1.20000
AFIX   0
C15A  1    0.887421    0.693886   -0.155240    11.00000    0.07225    0.11304 =
         0.05258   -0.01232    0.00946    0.01681
AFIX  43
H15A  2    0.895685    0.656420   -0.206757    11.00000   -1.20000
AFIX   0
C16A  1    0.894044    0.783719   -0.073554    11.00000    0.04838    0.08384 =
         0.05448   -0.00030    0.00846    0.00956
AFIX  43
H16A  2    0.906609    0.807617   -0.066393    11.00000   -1.20000
AFIX   0
C21A  1    0.821727    0.797149    0.134314    11.00000    0.03419    0.03344 =
         0.03645   -0.00306   -0.00260   -0.00028
C22A  1    0.804447    0.831779    0.170193    11.00000    0.03744    0.03126 =
         0.05246   -0.00020   -0.00342    0.00182
AFIX  43
H22A  2    0.801672    0.927187    0.181699    11.00000   -1.20000
AFIX   0
C23A  1    0.791283    0.734450    0.189618    11.00000    0.03374    0.04202 =
         0.05361   -0.00516    0.00177   -0.00119
AFIX  43
H23A  2    0.779720    0.761414    0.215449    11.00000   -1.20000
AFIX   0
C24A  1    0.795305    0.595045    0.170496    11.00000    0.04093    0.03497 =
         0.05471   -0.00461    0.00251   -0.00897
C25A  1    0.811954    0.555430    0.133815    11.00000    0.05409    0.03206 =
         0.05106   -0.00576    0.00502   -0.00229
AFIX  43
H25A  2    0.814457    0.460083    0.119906    11.00000   -1.20000
AFIX   0
C26A  1    0.825251    0.656758    0.117006    11.00000    0.03893    0.03355 =
         0.04945   -0.00323    0.00518   -0.00067
AFIX  43
H26A  2    0.836920    0.629129    0.093299    11.00000   -1.20000
AFIX   0
N1B   4    0.902025    1.231161    0.330045    11.00000    0.03832    0.04350 =
         0.07860   -0.00747   -0.01218    0.00013
H1B   2    0.892141    1.193259    0.301893    11.00000    0.07187
O1B   5    0.921411    1.034610    0.152744    11.00000    0.05064    0.05190 =
         0.09174   -0.02816   -0.01512   -0.00100
O2B   5    0.957692    1.278830    0.089118    11.00000    0.13442    0.04619 =
         0.06942    0.01578   -0.00271    0.01266
O3B   5    0.964366    1.054184    0.088528    11.00000    0.05881    0.04854 =
         0.05411    0.00074   -0.00115   -0.00363
C1B   1    0.919675    1.204394    0.301546    11.00000    0.04033    0.03865 =
         0.07359   -0.00422   -0.01299   -0.00101
C2B   1    0.928115    1.112561    0.224150    11.00000    0.04943    0.03481 =
         0.07706   -0.00270   -0.01269   -0.00136
C3B   1    0.948820    1.136816    0.244432    11.00000    0.03982    0.03441 =
         0.06337    0.00593   -0.01175   -0.00283
AFIX  13
H3B   2    0.954487    1.050790    0.277941    11.00000   -1.20000
AFIX   0
C4B   1    0.951224    1.258380    0.330180    11.00000    0.04182    0.03809 =
         0.04776    0.00318   -0.00892   -0.00305
AFIX  13
H4B   2    0.955835    1.341583    0.289534    11.00000   -1.20000
AFIX   0
C5B   1    0.931812    1.286041    0.360194    11.00000    0.03925    0.03407 =
         0.05021    0.00537   -0.01004   -0.00295
C6B   1    0.957318    1.167087    0.133274    11.00000    0.04785    0.04085 =
         0.06063    0.00108   -0.01636    0.00465
C7B   1    0.972694    1.074076   -0.018602    11.00000    0.08033    0.08028 =
         0.05419    0.00015    0.00769   -0.01569
AFIX  33
H7B1  2    0.977394    0.984894   -0.045026    11.00000   -1.50000
H7B2  2    0.982760    1.140766   -0.009482    11.00000   -1.50000
H7B3  2    0.963569    1.110040   -0.073856    11.00000   -1.50000
AFIX   0
C11B  1    0.903036    1.335294    0.410113    11.00000    0.04537    0.03907 =
         0.04886    0.00799   -0.00542   -0.00061
C12B  1    0.921618    1.373681    0.430264    11.00000    0.04413    0.04860 =
         0.04443    0.00733   -0.00553   -0.00243
C13B  1    0.925638    1.481398    0.507503    11.00000    0.05149    0.07324 =
         0.05181   -0.01037    0.00041   -0.01328
AFIX  43
H13B  2    0.937918    1.509093    0.523220    11.00000   -1.20000
AFIX   0
C14B  1    0.911663    1.546028    0.559882    11.00000    0.05757    0.09230 =
         0.05897   -0.02787    0.00766   -0.00995
AFIX  43
H14B  2    0.914355    1.619364    0.611625    11.00000   -1.20000
AFIX   0
C15B  1    0.893503    1.506057    0.538600    11.00000    0.06130    0.09063 =
         0.04999   -0.00960    0.01124    0.00202
AFIX  43
H15B  2    0.884132    1.551982    0.577086    11.00000   -1.20000
AFIX   0
C16B  1    0.888883    1.401443    0.462985    11.00000    0.04680    0.06561 =
         0.04986    0.00876    0.00321   -0.00467
AFIX  43
H16B  2    0.876518    1.375691    0.447698    11.00000   -1.20000
AFIX   0
C21B  1    0.963949    1.231072    0.433169    11.00000    0.03200    0.05889 =
         0.04977    0.01124   -0.00561   -0.00590
C22B  1    0.966859    1.099343    0.477322    11.00000    0.04304    0.07024 =
         0.06337    0.02048   -0.00417   -0.00039
AFIX  43
H22B  2    0.961556    1.020803    0.439980    11.00000   -1.20000
AFIX   0
C23B  1    0.977584    1.080826    0.576838    11.00000    0.03831    0.11415 =
         0.07727    0.04628   -0.00414    0.00396
AFIX  43
H23B  2    0.979427    0.990177    0.607210    11.00000   -1.20000
AFIX   0
C24B  1    0.985327    1.192950    0.629639    11.00000    0.03387    0.15087 =
         0.06254    0.04513   -0.00866   -0.01593
C25B  1    0.982547    1.324863    0.588594    11.00000    0.05114    0.11263 =
         0.05145    0.00536   -0.01163   -0.02810
AFIX  43
H25B  2    0.987826    1.402736    0.626999    11.00000   -1.20000
AFIX   0
C26B  1    0.971779    1.343580    0.488873    11.00000    0.05028    0.07510 =
         0.05264    0.01169   -0.01138   -0.01769
AFIX  43
H26B  2    0.969878    1.434691    0.459564    11.00000   -1.20000
AFIX   0
CL1C  3    0.820532    0.455115    0.834878    11.00000    0.07225    0.07267 =
         0.11011   -0.04134    0.01798   -0.00605
N1C   4    0.906166   -0.040388    0.527904    11.00000    0.06641    0.09527 =
         0.04488   -0.00936    0.00006    0.03587
H1C   2    0.916341   -0.046898    0.453555    11.00000    0.13801
O1C   5    0.873190   -0.200516    0.394169    11.00000    0.09510    0.12901 =
         0.06314   -0.04796   -0.01854    0.05738
PART 1
O2C   5    0.848669   -0.314427    0.597844    31.00000    0.06611
PART 2
O2C'  5    0.837956   -0.278778    0.628137   -31.00000    0.05689
PART 0
O3C   5    0.831823   -0.214170    0.454416    11.00000    0.07004    0.04469 =
         0.04995    0.00492    0.00362    0.00153
C1C   1    0.887937   -0.063291    0.540700    11.00000    0.07456    0.06528 =
         0.04311   -0.00308    0.00504    0.03125
C2C   1    0.873230   -0.129070    0.479525    11.00000    0.07871    0.07769 =
         0.04189   -0.00402   -0.00363    0.03419
C3C   1    0.855801   -0.088352    0.540576    11.00000    0.07452    0.03874 =
         0.04021    0.00323    0.00293    0.00823
AFIX  13
H3C   2    0.849540   -0.011658    0.497107    11.00000   -1.20000
AFIX   0
C4C   1    0.862451   -0.030070    0.657494    11.00000    0.07775    0.04248 =
         0.04381   -0.00128    0.01579   -0.00716
AFIX  13
H4C   2    0.861853   -0.106602    0.714305    11.00000   -1.20000
AFIX   0
C5C   1    0.882047   -0.000498    0.637680    11.00000    0.07440    0.04538 =
         0.04409    0.00152    0.01762    0.00063
C6C   1    0.843097   -0.210505    0.543188    11.00000    0.12160    0.04229 =
         0.04286    0.01223   -0.00800   -0.00690
C7C   1    0.819491   -0.332155    0.444240    11.00000    0.11437    0.04502 =
         0.05896   -0.00273    0.00558   -0.01123
AFIX  33
H7C1  2    0.811765   -0.322710    0.375282    11.00000   -1.50000
H7C2  2    0.811799   -0.335002    0.509703    11.00000   -1.50000
H7C3  2    0.826586   -0.418390    0.440869    11.00000   -1.50000
AFIX   0
C11C  1    0.912547    0.040266    0.617780    11.00000    0.06587    0.05325 =
         0.04889    0.01014    0.01569    0.00867
C12C  1    0.897786    0.064164    0.689401    11.00000    0.08176    0.05066 =
         0.06193   -0.01335    0.03166   -0.01083
C13C  1    0.901151    0.145818    0.783786    11.00000    0.11403    0.21671 =
         0.14704   -0.13500    0.08219   -0.08229
AFIX  43
H13C  2    0.891558    0.169012    0.831716    11.00000   -1.20000
AFIX   0
C14C  1    0.918710    0.193287    0.807420    11.00000    0.11777    0.22982 =
         0.22516   -0.18518    0.09196   -0.09742
AFIX  43
H14C  2    0.921303    0.240944    0.876354    11.00000   -1.20000
AFIX   0
C15C  1    0.932581    0.173587    0.733991    11.00000    0.07705    0.08922 =
         0.15724   -0.04243    0.04879   -0.03187
AFIX  43
H15C  2    0.944164    0.215495    0.748971    11.00000   -1.20000
AFIX   0
C16C  1    0.929615    0.093377    0.639326    11.00000    0.07351    0.05634 =
         0.06719    0.01771    0.02409    0.00866
AFIX  43
H16C  2    0.939199    0.075241    0.589992    11.00000   -1.20000
AFIX   0
C21C  1    0.851922    0.092327    0.699036    11.00000    0.07158    0.04913 =
         0.05049   -0.00983    0.02111   -0.01431
C22C  1    0.841749    0.079338    0.793597    11.00000    0.08903    0.04921 =
         0.05985   -0.00514    0.02992   -0.01098
AFIX  43
H22C  2    0.841037   -0.008218    0.830345    11.00000   -1.20000
AFIX   0
C23C  1    0.832611    0.192349    0.835167    11.00000    0.07598    0.07333 =
         0.07949   -0.00974    0.04050   -0.02113
AFIX  43
H23C  2    0.826126    0.182692    0.902302    11.00000   -1.20000
AFIX   0
C24C  1    0.832730    0.316584    0.781999    11.00000    0.06394    0.05673 =
         0.07502   -0.02567    0.01811   -0.01312
C25C  1    0.842604    0.333314    0.688196    11.00000    0.11929    0.03963 =
         0.08494    0.00153    0.03514   -0.00370
AFIX  43
H25C  2    0.842870    0.420918    0.651182    11.00000   -1.20000
AFIX   0
C26C  1    0.852257    0.221329    0.647289    11.00000    0.11340    0.04722 =
         0.07240   -0.00122    0.05260   -0.00360
AFIX  43
H26C  2    0.859241    0.233426    0.582426    11.00000   -1.20000
AFIX   0
CL1B  3    0.998848    1.168856    0.752689    11.00000    0.05350    0.25985 =
         0.06896    0.07001   -0.02066   -0.02928
CL1D  3    0.955003   -0.263079   -0.364652    11.00000    0.10767    0.07370 =
         0.03909   -0.00197    0.01104   -0.03857
N1D   4    0.898534   -0.338266    0.262730    11.00000    0.06193    0.04605 =
         0.04633   -0.00715    0.00946    0.00413
H1D   2    0.891760   -0.300249    0.316509    11.00000    0.04231
O1D   5    0.931807   -0.152304    0.364286    11.00000    0.06796    0.07501 =
         0.05274   -0.02671    0.00362    0.00673
PART 1
O2D   5    0.967222   -0.331327    0.368613    21.00000    0.08718
O3D   5    0.980580   -0.232994    0.225701    21.00000    0.07318
PART 2
O2D'  5    0.969210   -0.420657    0.291546   -21.00000    0.07168
O3D'  5    0.971410   -0.196138    0.318945   -21.00000    0.06273
PART 0
C1D   1    0.916369   -0.315813    0.238358    11.00000    0.06590    0.03602 =
         0.03984   -0.00138    0.00474    0.00652
C2D   1    0.931171   -0.233319    0.284366    11.00000    0.06380    0.04042 =
         0.04721   -0.00445    0.00021    0.01046
C3D   1    0.947323   -0.260982    0.207478    11.00000    0.06651    0.03774 =
         0.04027    0.00013    0.00520    0.00713
AFIX  13
H3D   2    0.949632   -0.175206    0.162543    11.00000   -1.20000
AFIX   0
C4D   1    0.941058   -0.380550    0.125273    11.00000    0.07303    0.03880 =
         0.04008    0.00205    0.01372    0.00101
AFIX  13
H4D   2    0.947830   -0.467346    0.147427    11.00000   -1.20000
AFIX   0
C5D   1    0.921375   -0.398214    0.153085    11.00000    0.08694    0.03811 =
         0.03957    0.00433    0.01666    0.00165
C6D   1    0.964126   -0.296203    0.275935    11.00000    0.07562    0.05048 =
         0.04591   -0.00068   -0.00002    0.00846
PART 1
C7D   1    0.998857   -0.259204    0.281336    21.00000    0.08152
AFIX  33
H7D1  2    1.002364   -0.179534    0.329039    21.00000   -1.50000
H7D2  2    1.007885   -0.272045    0.223700    21.00000   -1.50000
H7D3  2    0.998338   -0.343268    0.327850    21.00000   -1.50000
AFIX   0
PART 2
C7D'  1    0.988077   -0.222412    0.388693   -21.00000    0.07194
AFIX  33
H7D4  2    0.996618   -0.144994    0.380429   -21.00000   -1.50000
H7D5  2    0.993757   -0.309050    0.364301   -21.00000   -1.50000
H7D6  2    0.984974   -0.230720    0.467881   -21.00000   -1.50000
AFIX   0
PART 0
C11D  1    0.891872   -0.438983    0.191389    11.00000    0.08024    0.04275 =
         0.04060    0.00231    0.00515   -0.00016
C12D  1    0.905805   -0.482526    0.121245    11.00000    0.08725    0.04458 =
         0.04989   -0.01017    0.01755   -0.01835
C13D  1    0.901915   -0.586838    0.042735    11.00000    0.16360    0.09290 =
         0.09392   -0.05710    0.07818   -0.07480
AFIX  43
H13D  2    0.910998   -0.618531   -0.005899    11.00000   -1.20000
AFIX   0
C14D  1    0.884929   -0.642451    0.036883    11.00000    0.16885    0.13195 =
         0.10431   -0.07357    0.06890   -0.09375
AFIX  43
H14D  2    0.882248   -0.713690   -0.016790    11.00000   -1.20000
AFIX   0
C15D  1    0.871573   -0.599930    0.105115    11.00000    0.11650    0.07383 =
         0.07853   -0.01340    0.01663   -0.04857
AFIX  43
H15D  2    0.859920   -0.642950    0.097740    11.00000   -1.20000
AFIX   0
C16D  1    0.874341   -0.496798    0.184456    11.00000    0.08125    0.04623 =
         0.05417    0.00748    0.00357   -0.01114
AFIX  43
H16D  2    0.864951   -0.466757    0.231523    11.00000   -1.20000
AFIX   0
C21D  1    0.944480   -0.348703    0.000905    11.00000    0.06623    0.03641 =
         0.04067   -0.00320    0.01436   -0.00413
C22D  1    0.941461   -0.218613   -0.044904    11.00000    0.04868    0.04611 =
         0.04349    0.00045    0.00422   -0.00253
AFIX  43
H22D  2    0.937154   -0.145974    0.001307    11.00000   -1.20000
AFIX   0
C23D  1    0.944603   -0.191438   -0.157777    11.00000    0.06025    0.05512 =
         0.04250    0.00657   -0.00439   -0.01022
AFIX  43
H23D  2    0.942730   -0.100764   -0.188034    11.00000   -1.20000
AFIX   0
C24D  1    0.950396   -0.296922   -0.223917    11.00000    0.06584    0.04948 =
         0.04085   -0.00090    0.00346   -0.02079
C25D  1    0.952946   -0.429371   -0.182686    11.00000    0.11672    0.05037 =
         0.05550   -0.01132    0.02953   -0.00538
AFIX  43
H25D  2    0.956647   -0.502564   -0.230428    11.00000   -1.20000
AFIX   0
C26D  1    0.949993   -0.453952   -0.069645    11.00000    0.12975    0.04083 =
         0.04821    0.00182    0.02380    0.00018
AFIX  43
H26D  2    0.951797   -0.545039   -0.040076    11.00000   -1.20000
AFIX   0
O1W   5    0.000688    0.453445   -0.063783    10.50000    0.03
O2W   5    0.005862    0.712057   -0.053002    10.50000    0.03
HKLF 4
;
data_global
_journal_date_recd_electronic     2011-10-06
_journal_date_accepted     2011-10-13
_journal_name_full     'Acta Crystallographica, Section E'
_journal_year     2011
_journal_volume     67
_journal_issue     11
_journal_page_first     o2991
_journal_page_last     o2991
_journal_paper_category     QO
_journal_coeditor_code     IM2327
_publ_contact_author
;
      Dr. Michael Bolte
      Institut f\"ur Anorganische Chemie
      J. W. Goethe-Universit\"at
      Max-von-Laue-Strasse 7
      60438 Frankfurt/Main
      Germany
;
_publ_contact_author_email     bolte@chemie.uni-frankfurt.de
_publ_contact_author_fax     '49 69 798 29239'
_publ_contact_author_phone     '49 69 798 29136'
_publ_section_title
;\
(1<i>R</i>,2<i>S</i>)-Methyl
1-(4-chlorophenyl)-3-oxo-1,2,3,4-tetrahydrocyclopenta[<i>b</i>]indole-2-\
carboxylate 0.2-hydrate
;
loop_
    _publ_author_name
    _publ_author_address
    'Raja, Sadiya'
;
Institute of Organic Chemistry
RWTH Aachen University
Landoltweg 1,
52074 Aachen
Germany
;
    'Bolte, Michael'
;
Institut f\"ur Anorganische Chemie
J. W. Goethe-Universit\"at Frankfurt
Max-von-Laue-Strasse 7
60438 Frankfurt/Main
Germany
;
