# Supplementary material for: (1R,2S)-Methyl 1-(4-chloro­phen­yl)-3-oxo-1,2,3,4-tetra­hydro­cyclo­penta­[b]indole-2-carboxyl­ate 0.2-hydrate
Source: Acta Crystallogr Sect E Struct Rep Online. 2011 Oct 22;67(Pt 11):o2991. doi: 10.1107/S1600536811042358 (PMC3247393; doi:10.1107/S1600536811042358)
Supplement: Supplementary file 2 [file e-67-o2991-Isup2.hkl]

# 
# h,k,l, Fc-squared, Fo-squared, sigma(Fo-squared) and status flag 
# 
data_I
_shelx_title ' mr86 in C2' 
_shelx_refln_list_code          4 
_shelx_F_calc_maximum      426.48 
_exptl_crystal_F_000      3560.00 
_reflns_d_resolution_high  0.8000 
 
loop_ 
 _symmetry_equiv_pos_as_xyz 
 'x, y, z' 
 '-x, y, -z' 
 'x+1/2, y+1/2, z' 
 '-x+1/2, y+1/2, -z' 
 
_cell_length_a    73.3420 
_cell_length_b     9.6065 
_cell_length_c    11.8737 
_cell_angle_alpha  90.000 
_cell_angle_beta   92.432 
_cell_angle_gamma  90.000 
 
_shelx_F_squared_multiplier     1.000 
 
loop_ 
 _refln_index_h 
 _refln_index_k 
 _refln_index_l 
 _refln_F_squared_calc 
 _refln_F_squared_meas 
 _refln_F_squared_sigma 
 _refln_observed_status 
  40  -4   0     1075.62      937.91    155.51 o 
  42  -4   0      110.01      135.50    147.68 o 
  44  -4   0      633.64      488.44    109.41 o 
  46  -4   0     1063.93     1229.10    133.07 o 
  48  -4   0     1051.04      813.72    173.95 o 
  50  -4   0     2497.95     2064.90    189.08 o 
  52  -4   0     2740.27     2754.77    180.38 o 
  54  -4   0      100.66       84.71    164.90 o 
  56  -4   0      117.52      142.64    169.42 o 
  58  -4   0     1727.18     1145.26    178.99 o 
  60  -4   0     1994.70     1825.38    182.64 o 
  62  -4   0      319.74      266.48    119.50 o 
  64  -4   0       23.96       20.18    122.81 o 
  66  -4   0      465.39      342.67    171.16 o 
  68  -4   0      300.04      310.67    171.51 o 
  70  -4   0      414.41      249.96    184.90 o 
  72  -4   0       11.90      113.06    138.29 o 
  74  -4   0       71.56       94.63    126.63 o 
  23  -3   0    11036.57    11109.89    289.45 o 
  25  -3   0     6735.97     5651.48    215.34 o 
  27  -3   0     6224.59     5925.45    208.73 o 
  29  -3   0     2415.49     2549.17    153.59 o 
  31  -3   0     1041.36     1331.20    166.64 o 
  33  -3   0     1413.42     1648.83    135.85 o 
  35  -3   0     4682.55     4069.10    196.73 o 
  37  -3   0     5263.74     5871.18    186.47 o 
  39  -3   0     1087.77     1147.52    120.02 o 
  41  -3   0     9903.58    10248.51    252.92 o 
  43  -3   0     1719.57     1680.49    173.77 o 
  45  -3   0     2869.11     2364.09    179.34 o 
  47  -3   0     2391.40     2049.95    173.08 o 
  49  -3   0       49.89      -86.62    150.11 o 
  51  -3   0     1071.84     1128.56    170.99 o 
  53  -3   0      107.48       61.05    109.76 o 
  55  -3   0     1008.85      945.57    124.37 o 
  57  -3   0      881.11      654.38    133.42 o 
  59  -3   0      370.08      391.72    166.99 o 
  61  -3   0      451.46      460.26    166.64 o 
  63  -3   0       18.21       45.92    116.54 o 
  65  -3   0      335.38      162.29    123.85 o 
  67  -3   0      866.39      960.87    177.25 o 
  69  -3   0      186.03      193.08    176.73 o 
  71  -3   0      322.04      325.28    127.68 o 
  73  -3   0      194.32      240.39    184.90 o 
  75  -3   0      567.82      314.32    130.98 o 
  77  -3   0      341.26      381.11    187.17 o 
  79  -3   0      132.53      222.30    181.77 o 
  81  -3   0       17.05       63.49    146.46 o 
  83  -3   0      413.07       -1.04    213.43 o 
  85  -3   0        1.46      -77.41    142.98 o 
  87  -3   0       64.54       -4.52    207.69 o 
  12  -2   0    18811.47    15488.96    435.56 o 
  14  -2   0    10581.88    10105.00    326.15 o 
  16  -2   0    21363.38    19193.82    434.17 o 
  18  -2   0    17642.05    15429.12    367.89 o 
  20  -2   0    14420.68    12269.93    338.67 o 
  22  -2   0    16032.60    18155.37    391.03 o 
  24  -2   0    10371.49     9129.52    269.79 o 
  26  -2   0     3800.91     3612.67    219.87 o 
  28  -2   0     5861.43     6054.69    212.74 o 
  30  -2   0     2962.86     2042.81    188.90 o 
  32  -2   0    11168.89    11247.83    286.14 o 
  34  -2   0     2239.48     1970.10    142.29 o 
  36  -2   0    13850.86    12661.13    266.66 o 
  38  -2   0     2196.50     2184.41    146.64 o 
  40  -2   0     4067.41     4184.25    176.21 o 
  42  -2   0     7515.17     7509.57    235.00 o 
  44  -2   0     3594.49     3168.41    190.82 o 
  46  -2   0      737.45      588.46    165.25 o 
  48  -2   0     6783.94     6640.36    221.95 o 
  50  -2   0     3985.06     3469.86    161.94 o 
  52  -2   0     2350.02     2380.79    186.64 o 
  54  -2   0     4405.37     3716.17    195.51 o 
  56  -2   0     1072.77     1184.57    130.63 o 
  58  -2   0     5519.94     4776.36    175.68 o 
  60  -2   0     1081.72      731.27    170.81 o 
  62  -2   0      327.69      333.98    122.81 o 
  64  -2   0      115.73      107.85    161.42 o 
  66  -2   0      131.21      165.25    166.29 o 
  68  -2   0      572.46      491.22    134.46 o 
  70  -2   0      781.31      951.48    181.77 o 
  72  -2   0      249.22      267.88    125.76 o 
  74  -2   0      521.94      669.17    195.51 o 
  76  -2   0      347.18      237.09    146.11 o 
  78  -2   0       64.19      185.77    187.69 o 
  80  -2   0      362.00      239.52    136.55 o 
  82  -2   0       86.69      156.20    190.64 o 
  84  -2   0       19.44      173.08    135.50 o 
  86  -2   0      125.62      141.42    202.30 o 
  88  -2   0       29.72       18.96    145.59 o 
  90  -2   0       84.95       72.36    208.73 o 
   9  -1   0      799.45       58.15    144.47 o 
  11  -1   0    78016.55    74189.16   4871.60 o 
  13  -1   0    36714.95    23043.75    524.45 o 
  15  -1   0    38418.86    32423.41    605.68 o 
  17  -1   0    36762.79    38870.00    614.37 o 
  19  -1   0     3848.47     3666.07    249.09 o 
  21  -1   0    23898.13    23463.14    440.26 o 
  23  -1   0    21555.52    19712.00    402.68 o 
  25  -1   0     7477.94     5097.44    210.22 o 
  27  -1   0    15505.76    13314.12    969.83 o 
  29  -1   0     5206.43     3582.64    175.98 o 
  31  -1   0    13495.52    11387.80    236.23 o 
  33  -1   0     6619.38     7250.05    256.41 o 
  35  -1   0     7136.36     6635.72    236.31 o 
  37  -1   0     2018.32     2087.47    135.91 o 
  39  -1   0     6585.73     7079.47    185.06 o 
  41  -1   0     7346.36     7059.61    340.37 o 
  43  -1   0      974.57     1036.31    118.14 o 
  45  -1   0      976.60      864.49    108.73 o 
  47  -1   0      152.79      202.00     85.72 o 
  49  -1   0      222.39      241.98    104.88 o 
  51  -1   0     2337.78     2178.99    117.63 o 
  53  -1   0     2493.51     2655.39    141.00 o 
  55  -1   0      165.05      248.92     86.67 o 
  57  -1   0      264.61      253.51    112.66 o 
  59  -1   0     2365.53     2384.92    181.88 o 
  61  -1   0     1758.83     1560.44    120.70 o 
  63  -1   0     2618.04     2404.01    159.44 o 
  65  -1   0      192.79      132.55    114.98 o 
  67  -1   0      366.37      351.37    166.64 o 
  69  -1   0       88.62      148.55    119.85 o 
  71  -1   0      208.75      146.46    173.77 o 
  73  -1   0      702.00      564.63    192.21 o 
  75  -1   0     1034.16      864.16    198.65 o 
  77  -1   0      150.91      194.82    172.38 o 
  79  -1   0       77.13      214.82    121.41 o 
  81  -1   0      337.42      205.78    177.08 o 
  83  -1   0      276.33      202.82    138.63 o 
  85  -1   0       48.53      187.69    206.47 o 
  87  -1   0      178.37      217.61    147.16 o 
  89  -1   0       84.20      -29.92    204.21 o 
  91  -1   0       44.05       19.31    203.34 o 
  16   0   0    58300.11    40577.96    902.78 o 
  18   0   0   151099.94   138929.95   1644.13 o 
  20   0   0    47679.17    34212.09    777.01 o 
  22   0   0    74481.53    78400.80   1104.55 o 
  24   0   0     2765.13     4474.40    294.14 o 
  26   0   0     1194.69     1646.39    188.90 o 
  28   0   0    15483.48    18111.36    468.96 o 
  30   0   0     6330.68     6994.17    308.58 o 
  32   0   0     2264.63     2299.38    188.73 o 
  34   0   0     1038.70      673.69    146.81 o 
  36   0   0     6696.07     7786.70    628.81 o 
  38   0   0      208.12      363.70    125.46 o 
  40   0   0    14324.08    16182.07   1139.25 o 
  42   0   0     1528.68     1516.05    148.72 o 
  44   0   0        4.59       31.62    101.03 o 
  46   0   0     4107.02     4371.02    204.12 o 
  48   0   0     6397.84     6581.71    429.52 o 
  50   0   0     4960.93     5381.37    188.84 o 
  52   0   0      730.12      716.30     96.70 o 
  54   0   0     4016.17     4361.38    310.07 o 
  56   0   0      185.12      135.87     87.47 o 
  58   0   0      336.64      274.97     84.71 o 
  60   0   0     2546.60     2762.67    152.70 o 
  62   0   0     2735.40     2640.49    253.38 o 
  64   0   0      477.26      420.88     93.72 o 
  66   0   0      359.51      487.83    107.56 o 
  68   0   0     1267.44     1368.55    105.62 o 
  70   0   0       53.32       64.99    105.38 o 
  72   0   0     1008.36     1125.62    122.79 o 
  74   0   0        1.70       17.51     87.32 o 
  76   0   0      407.15      530.58    114.69 o 
  78   0   0        0.05       25.01     95.38 o 
  80   0   0        5.04       27.64    121.46 o 
  82   0   0        6.47      -43.36    126.04 o 
  84   0   0      190.53      258.83    113.11 o 
  86   0   0      192.58      186.64    150.15 o 
  88   0   0       13.53      106.63    194.99 o 
  90   0   0      383.66      284.23    150.29 o 
   3   1   0    30642.87    29409.46    885.21 o 
   9   1   0      734.47       47.41    115.34 o 
  11   1   0    78331.17    67045.13   1868.87 o 
  33   1   0     6870.12     7957.65    261.61 o 
  35   1   0     6872.01     6218.54    233.61 o 
  37   1   0     1991.44     2094.49    138.90 o 
  39   1   0     6679.04     6888.89    179.91 o 
  41   1   0     7379.57     7281.77    310.49 o 
  43   1   0      990.67      966.48    107.09 o 
  45   1   0      957.01      925.85    111.45 o 
  47   1   0      176.59      212.38     91.61 o 
  49   1   0      226.73      280.70     96.32 o 
  51   1   0     2294.09     2165.66    140.72 o 
  53   1   0     2562.74     2658.55    138.21 o 
  55   1   0      190.95      263.77     94.59 o 
  57   1   0      243.03      224.94     79.03 o 
  59   1   0     2382.25     2489.55    221.88 o 
  61   1   0     1747.45     1737.30    116.13 o 
  63   1   0     2669.61     2264.23    139.81 o 
  65   1   0      208.28      271.24     89.01 o 
  67   1   0      382.53      406.19     97.15 o 
  69   1   0       84.04      103.59     80.74 o 
  71   1   0      215.31      221.95     91.85 o 
  73   1   0      717.90      714.33    102.44 o 
  75   1   0     1040.95     1035.95    156.06 o 
  77   1   0      148.63      186.63    111.20 o 
  79   1   0       80.03       77.24    115.91 o 
  81   1   0      346.13      271.83     97.24 o 
  83   1   0      276.26      278.85     98.49 o 
  85   1   0       45.11      112.63    128.09 o 
  87   1   0      177.00      222.46    112.06 o 
  89   1   0       82.87       69.32    107.31 o 
  91   1   0       46.17      124.87    134.42 o 
   0   2   0    40777.86    32328.61    602.72 o 
   2   2   0   119194.27    96526.08   1165.26 o 
   4   2   0    24108.73    19843.86    498.53 o 
   6   2   0    17181.36    12315.33    423.90 o 
   8   2   0    38625.10    34400.24    696.82 o 
  10   2   0    64106.50    63836.41   1502.89 o 
  12   2   0    18840.63    16039.01    329.90 o 
  14   2   0    10260.31     9183.07    253.31 o 
  16   2   0    21565.03    17862.69    796.93 o 
  18   2   0    17997.90    15512.10    599.76 o 
  20   2   0    14383.91    11962.39    573.32 o 
  22   2   0    16171.19    16759.63    756.66 o 
  24   2   0    10230.06    10040.65    655.60 o 
  34   2   0     2239.33     2025.42    177.08 o 
  36   2   0    13661.02    11733.13    266.48 o 
  38   2   0     2125.43     1885.92    169.77 o 
  40   2   0     4113.81     4019.35    209.08 o 
  42   2   0     7813.79     8068.28    177.23 o 
  44   2   0     3549.43     3659.93    146.72 o 
  46   2   0      767.24      848.82    110.24 o 
  48   2   0     6746.30     5982.55    154.42 o 
  50   2   0     3881.52     3798.14    341.28 o 
  52   2   0     2343.44     2384.99    196.73 o 
  54   2   0     4367.99     4036.97    193.86 o 
  56   2   0     1077.49     1070.68     97.25 o 
  58   2   0     5550.91     5816.23    254.40 o 
  60   2   0     1095.30      847.54    110.28 o 
  62   2   0      337.42      408.51    105.29 o 
  64   2   0      103.23      178.55     76.08 o 
  66   2   0      138.22      103.04     77.36 o 
  68   2   0      563.51      521.83     96.67 o 
  70   2   0      790.06      969.97     99.20 o 
  72   2   0      244.36      207.63     91.22 o 
  74   2   0      539.46      619.67     93.31 o 
  76   2   0      341.07      299.59     99.32 o 
  78   2   0       62.61       21.59     96.13 o 
  80   2   0      349.46      281.12    114.29 o 
  82   2   0       87.88      262.89     92.43 o 
  84   2   0       19.21       89.65    106.75 o 
  86   2   0      126.15      220.31    119.46 o 
  88   2   0       27.68       85.79    101.29 o 
  90   2   0       84.12       57.64    111.96 o 
   1   3   0    24202.49    23472.35    308.45 o 
   3   3   0     3219.94     3086.78    138.81 o 
   5   3   0    18842.66    18641.35   1190.66 o 
   7   3   0     4124.46     3195.36    139.62 o 
   9   3   0     1201.97     1774.45     93.19 o 
  11   3   0     8400.04     5956.93    300.14 o 
  13   3   0    21806.72    20874.59   1618.91 o 
  15   3   0     4104.59     3367.35    157.16 o 
  17   3   0    45364.26    42643.91    830.16 o 
  19   3   0      506.53      374.56    111.16 o 
  21   3   0     6230.86     4841.59    275.36 o 
  23   3   0    11128.84    11024.13    429.64 o 
  25   3   0     6792.34     5847.01    343.19 o 
  27   3   0     6065.38     5914.41    185.99 o 
  29   3   0     2292.27     2301.60    146.21 o 
  31   3   0      997.18     1382.45    109.94 o 
  33   3   0     1334.39     1335.98    128.80 o 
  35   3   0     4791.38     4536.67    168.73 o 
  37   3   0     5157.36     4897.60    187.34 o 
  39   3   0     1045.11      973.40    148.38 o 
  41   3   0    10016.30    10249.73    267.53 o 
  43   3   0     1723.83     1704.49    169.07 o 
  45   3   0     2800.27     2639.97    180.56 o 
  47   3   0     2296.17     2148.10    108.60 o 
  49   3   0       42.76       46.91     99.08 o 
  51   3   0     1085.95     1095.94    110.26 o 
  53   3   0       97.67      111.76     83.61 o 
  55   3   0      986.39     1040.72    113.36 o 
  57   3   0      843.00      800.83     92.87 o 
  59   3   0      377.93      364.20     90.73 o 
  61   3   0      457.53      472.25     81.58 o 
  63   3   0       15.00       39.97    101.80 o 
  65   3   0      322.50      269.60    106.78 o 
  67   3   0      873.65      887.08    117.07 o 
  69   3   0      186.08      207.15     82.28 o 
  71   3   0      318.17      363.88     96.45 o 
  73   3   0      201.86      179.29     86.62 o 
  75   3   0      549.85      528.22     93.98 o 
  77   3   0      332.10      360.26    102.11 o 
  79   3   0      129.76       95.64    101.91 o 
  81   3   0       14.32       60.13    101.36 o 
  83   3   0      411.84      333.89     94.64 o 
  85   3   0        2.05       39.34     97.17 o 
  87   3   0       63.96      103.44    113.95 o 
   0   4   0    16959.54    17649.88    335.71 o 
   2   4   0     4657.25     3767.69    131.03 o 
   4   4   0     9169.82    10567.90    747.53 o 
   6   4   0    10288.39    10199.50    438.78 o 
   8   4   0     1424.04     1478.59    112.97 o 
  10   4   0     8392.46     8506.68    164.09 o 
  12   4   0     3966.79     4655.59    192.68 o 
  14   4   0     1231.34      796.30     68.89 o 
  16   4   0     5255.82     5213.93    118.06 o 
  18   4   0     4526.16     4545.31    110.83 o 
  20   4   0    12165.55    12127.44    243.79 o 
  22   4   0     9279.28     9458.76    242.15 o 
  24   4   0     8418.55     9043.59    353.98 o 
  26   4   0      133.63       90.68     93.79 o 
  28   4   0     5723.37     5142.88    353.72 o 
  30   4   0     3612.63     3103.00    223.61 o 
  32   4   0     4702.64     4820.16    142.47 o 
  34   4   0     5033.01     4951.52    281.70 o 
  36   4   0      774.38      637.10     81.93 o 
  38   4   0       41.94       41.99     90.37 o 
  40   4   0     1053.75      996.70     95.02 o 
  42   4   0      112.33       54.79    132.20 o 
  44   4   0      668.62      512.27     97.41 o 
  46   4   0     1081.97      974.27    152.90 o 
  48   4   0     1060.50     1257.62    151.51 o 
  50   4   0     2568.33     2570.40    204.65 o 
  52   4   0     2787.88     3211.76    370.85 o 
  54   4   0      101.50      190.85     99.98 o 
  56   4   0      132.35      219.46     86.48 o 
  58   4   0     1689.16     1553.88    122.34 o 
  60   4   0     2002.30     2098.51    166.12 o 
  62   4   0      317.02      350.76     96.78 o 
  64   4   0       24.15       74.02     87.83 o 
  66   4   0      472.67      463.47    111.85 o 
  68   4   0      283.34      304.77     95.88 o 
  70   4   0      423.36      468.04     77.48 o 
  72   4   0       11.68      -26.69     88.97 o 
  74   4   0       75.16       89.48     87.61 o 
  76   4   0       34.47      127.82     88.46 o 
  78   4   0       32.44      102.88    102.93 o 
  80   4   0       73.82      184.55     90.30 o 
  82   4   0       64.77       78.14     92.24 o 
  84   4   0       20.18       52.42    111.86 o 
  86   4   0       65.75       45.99    111.42 o 
   1   5   0     1080.18     1419.86     84.17 o 
   3   5   0     1069.97     1105.98    100.40 o 
   5   5   0      986.16     1110.92     88.21 o 
   7   5   0     5540.28     5006.67    598.02 o 
   9   5   0     3811.96     3813.18    165.24 o 
  11   5   0    10821.38     9405.59    316.67 o 
  13   5   0     7247.14     6665.43    393.48 o 
  15   5   0     4632.39     4603.47    199.38 o 
  17   5   0      470.41      411.45     69.94 o 
  19   5   0    11161.14    10971.90    157.83 o 
  21   5   0      424.46      551.64     83.65 o 
  23   5   0      940.88      856.74     86.12 o 
  25   5   0     9082.19     9242.56    179.88 o 
  27   5   0    24111.45    19305.08   1257.36 o 
  29   5   0     2578.42     2584.55    152.55 o 
  31   5   0     4509.81     4514.82    304.23 o 
  33   5   0     1180.09     1207.20    115.48 o 
  35   5   0     1846.48     1748.48    181.86 o 
  37   5   0     2462.56     2711.61    117.10 o 
  39   5   0     1180.66     1197.39    106.04 o 
  41   5   0     1436.11     1368.25    110.26 o 
  43   5   0     5826.72     6298.74    166.66 o 
  45   5   0     1633.58     1613.91    132.59 o 
  47   5   0     1733.60     1943.32    157.25 o 
  49   5   0     2655.96     2583.61    173.60 o 
  51   5   0     4174.21     4285.65    122.60 o 
  53   5   0      488.70      493.39     80.28 o 
  55   5   0     1026.78      960.22     99.51 o 
  57   5   0      646.84      681.97    116.06 o 
  59   5   0      387.31      414.54     83.08 o 
  61   5   0      106.50      142.66     89.59 o 
  63   5   0      155.69      197.79     90.96 o 
  65   5   0     4324.97     5069.24    220.04 o 
  67   5   0      551.03      510.42     86.24 o 
  69   5   0      239.63      300.86     97.44 o 
  71   5   0       93.35      241.17    117.97 o 
  73   5   0      269.08      125.53     99.61 o 
  75   5   0      450.10      463.37    104.82 o 
  77   5   0       46.52        9.42    103.47 o 
  79   5   0      142.75      134.93    107.73 o 
  81   5   0      190.30      248.37     93.52 o 
  83   5   0        1.12       46.97     95.46 o 
   0   6   0     5754.60     6330.74    177.42 o 
   2   6   0    11346.36    12417.02   1820.08 o 
   4   6   0     5022.21     4958.18    343.46 o 
   6   6   0     1441.10     1372.44    102.70 o 
   8   6   0     1483.79     1993.64     86.18 o 
  10   6   0     3405.72     2852.16    199.01 o 
  12   6   0     2759.84     2819.06    105.29 o 
  14   6   0      616.30      454.96     72.10 o 
  16   6   0     3245.70     2904.84    105.85 o 
  18   6   0     5215.06     4610.91    109.17 o 
  20   6   0     4232.24     4497.69    118.75 o 
  22   6   0      301.53      296.54     82.91 o 
  24   6   0      457.17      413.54     85.69 o 
  26   6   0     9806.31     9483.01    167.20 o 
  28   6   0      370.93      292.94     88.28 o 
  30   6   0      411.10      634.80     86.85 o 
  32   6   0     2400.87     2171.96    121.68 o 
  34   6   0      464.34      382.13    108.62 o 
  36   6   0      574.84      534.58    104.30 o 
  38   6   0     1335.92     1410.08     88.19 o 
  40   6   0      297.14      272.73     92.68 o 
  42   6   0      219.12      233.66     97.07 o 
  44   6   0      410.08      507.25     89.16 o 
  46   6   0     2553.75     2396.63    134.72 o 
  48   6   0     5437.90     4988.08    149.99 o 
  50   6   0     1696.90     1435.22    162.99 o 
  52   6   0      373.63      415.11     88.47 o 
  54   6   0      541.21      508.77     92.87 o 
  56   6   0      135.55      105.92     76.11 o 
  58   6   0      298.58      168.00     91.04 o 
  60   6   0      834.26      958.09    116.03 o 
  62   6   0      620.63      723.08     96.89 o 
  64   6   0       41.21       49.91    111.76 o 
  66   6   0      494.62      359.89    114.32 o 
  68   6   0      602.48      585.72     95.96 o 
  70   6   0      177.22      167.36    118.38 o 
  72   6   0      350.96      381.25    107.18 o 
  74   6   0       97.70       87.29    109.42 o 
  76   6   0      149.40      231.01    107.84 o 
  78   6   0       60.83       59.61     83.25 o 
   1   7   0      561.61      363.81     79.58 o 
   3   7   0     2343.85     2425.98    175.86 o 
   5   7   0     5225.61     4963.93    131.23 o 
   7   7   0      777.70     1085.58     90.76 o 
   9   7   0     2473.84     2372.95     98.76 o 
  11   7   0       21.30       41.25     72.81 o 
  13   7   0     6849.68     5529.87    122.53 o 
  15   7   0     4666.58     4768.33    126.35 o 
  17   7   0      719.24      938.69     89.32 o 
  19   7   0     2025.53     2122.09     97.01 o 
  21   7   0     1467.87     1757.29     86.05 o 
  23   7   0     1717.71     1875.59     87.57 o 
  25   7   0     2254.40     2314.34    164.55 o 
  27   7   0      446.64      473.86     86.40 o 
  29   7   0      199.12      201.96    100.33 o 
  31   7   0     2769.50     2570.54    140.81 o 
  33   7   0        0.14       62.68     96.10 o 
  35   7   0      525.27      431.91    104.85 o 
  37   7   0      102.49      182.26     74.22 o 
  39   7   0       94.76      139.15     83.00 o 
  41   7   0      159.01      131.36     98.50 o 
  43   7   0     3639.00     3160.17    112.98 o 
  45   7   0        7.35       94.84    100.18 o 
  47   7   0     1315.88     1442.61    119.67 o 
  49   7   0     2397.43     2259.90    118.04 o 
  51   7   0        1.11       -4.47     89.80 o 
  53   7   0     1106.54     1047.00     84.60 o 
  55   7   0      121.89      127.11    111.90 o 
  57   7   0      140.27      208.19     93.45 o 
  59   7   0       52.99       53.83    116.39 o 
  61   7   0      220.57      253.30    100.33 o 
  63   7   0      427.68      504.24    105.76 o 
  65   7   0      218.04      183.67     86.77 o 
  67   7   0      407.28      459.98    105.23 o 
  69   7   0      124.64      161.82    122.00 o 
  71   7   0      136.79      117.93     94.74 o 
  73   7   0      192.44      114.28    105.19 o 
   0   8   0     2725.09     2587.09    167.51 o 
   2   8   0      859.08      785.96     91.85 o 
   4   8   0     1740.42     1818.80     89.31 o 
   6   8   0     2956.30     3374.02    110.39 o 
   8   8   0      311.39      325.50     79.99 o 
  10   8   0     2768.26     2588.58    171.27 o 
  12   8   0     1946.14     2072.87    114.40 o 
  14   8   0     4542.98     4011.62    107.90 o 
  16   8   0     2712.76     2541.19     95.66 o 
  18   8   0       10.24       47.13     81.78 o 
  20   8   0      933.88      941.99     84.27 o 
  22   8   0      165.36      100.32    102.94 o 
  24   8   0      105.43      191.07    100.27 o 
  26   8   0      972.07      861.48    113.60 o 
  28   8   0     2464.24     2213.20    268.57 o 
  30   8   0      304.01      266.94    107.80 o 
  32   8   0     1915.98     2010.27    139.07 o 
  34   8   0      689.83      753.28     84.39 o 
  36   8   0      850.53      788.29     86.02 o 
  38   8   0      324.16      394.07     96.26 o 
  40   8   0     1093.84     1144.04    108.62 o 
  42   8   0      644.43      548.20    104.66 o 
  44   8   0      156.39      176.56     82.33 o 
  46   8   0      260.87      220.90     92.00 o 
  48   8   0      475.59      467.02     77.83 o 
  50   8   0      509.32      541.34     81.61 o 
  52   8   0      139.01      145.88     92.54 o 
  54   8   0      302.94      395.12     78.54 o 
  56   8   0      111.76       16.95     99.53 o 
  58   8   0       53.62      106.78    113.35 o 
  60   8   0      196.98      128.29    119.62 o 
  62   8   0       77.84       85.12    102.67 o 
  64   8   0       75.29       71.51    101.77 o 
  66   8   0        4.65       38.78    108.40 o 
  68   8   0       94.63      110.14    107.98 o 
   1   9   0       47.69       96.54     73.35 o 
   3   9   0     1339.22     1422.80     87.86 o 
   5   9   0      253.94      249.57     80.16 o 
   7   9   0     1577.38     1657.60    100.75 o 
   9   9   0     1344.68     1222.21     98.88 o 
  11   9   0     2334.11     2224.09     92.61 o 
  13   9   0      394.12      363.01     82.03 o 
  15   9   0      100.71       77.50     79.54 o 
  17   9   0       98.66      179.07     92.64 o 
  19   9   0      167.34      286.55     90.67 o 
  21   9   0      170.01       85.03     86.01 o 
  23   9   0       20.74       44.37     86.04 o 
  25   9   0     2145.86     1929.00    103.56 o 
  27   9   0        4.96       12.99     86.39 o 
  29   9   0      113.75      193.56     89.71 o 
  31   9   0      522.14      417.63     82.34 o 
  33   9   0      720.71      776.72     90.66 o 
  35   9   0      385.82      474.82    100.87 o 
  37   9   0      293.92      225.88     95.34 o 
  39   9   0       94.34      139.87     96.95 o 
  41   9   0       97.59      120.83     95.19 o 
  43   9   0      118.76       85.34     86.13 o 
  45   9   0       68.41       63.13     84.12 o 
  47   9   0      545.11      623.56     85.98 o 
  49   9   0      284.91      309.46     81.25 o 
  51   9   0        6.35        4.57     72.76 o 
  53   9   0       24.34       45.52     97.51 o 
  55   9   0       86.03      124.46     90.56 o 
  57   9   0       43.48       46.18     85.18 o 
  59   9   0      129.70      144.80    128.63 o 
   0  10   0      486.27      393.36    128.23 o 
   2  10   0      535.07      707.22     94.26 o 
   4  10   0      628.01      516.84     73.66 o 
   6  10   0      105.62      170.04     89.70 o 
   8  10   0      273.00      351.37     77.01 o 
  10  10   0      237.69      140.08     86.56 o 
  12  10   0      592.27      722.36    127.33 o 
  14  10   0      455.00      439.86     93.67 o 
  16  10   0       95.16       97.36     93.25 o 
  18  10   0      384.14      300.25    112.66 o 
  20  10   0      715.52      811.76    129.99 o 
  22  10   0      828.91      826.28    107.58 o 
  24  10   0       62.28       89.83     95.88 o 
  26  10   0      206.96      263.34     88.59 o 
  28  10   0      749.78      553.60    104.90 o 
  30  10   0      712.54      871.56    109.56 o 
  32  10   0      421.86      386.98     96.58 o 
  34  10   0      548.50      628.98    104.20 o 
  36  10   0       14.09       21.69    101.43 o 
  38  10   0       95.11       90.67     78.78 o 
  40  10   0       41.37       46.51     77.44 o 
  42  10   0      262.58      346.90     79.79 o 
  44  10   0       28.59       57.52     95.68 o 
  46  10   0      787.31      699.49     89.89 o 
  48  10   0       69.64      128.99     82.10 o 
  50  10   0      211.92      231.93     79.60 o 
   1  11   0        9.84        0.35     96.60 o 
   3  11   0       34.22       96.55     92.53 o 
   5  11   0      502.51      476.07    112.97 o 
   7  11   0      374.64      299.99    111.92 o 
   9  11   0      166.79      101.96     94.30 o 
  11  11   0       86.41       92.40     77.02 o 
  13  11   0      112.73      102.91     82.22 o 
  15  11   0      206.21      144.94     98.50 o 
  17  11   0      444.23      345.65     90.63 o 
  19  11   0      714.22      543.31    120.31 o 
  21  11   0      102.62       78.15     91.86 o 
  23  11   0       18.26       54.78     89.13 o 
  25  11   0       18.18       11.22     74.52 o 
  27  11   0      320.66      205.34     72.00 o 
  29  11   0       60.96       99.96     85.72 o 
  31  11   0      116.65      103.29     84.93 o 
  33  11   0      123.68       92.05     75.63 o 
  35  11   0        4.89       43.22     84.10 o 
   0  12   0      116.05       56.50    114.44 o 
   2  12   0      257.28      175.26     99.00 o 
 -73  -5   1      210.53      239.52    146.29 o 
 -71  -5   1      135.53      190.99    138.81 o 
 -69  -5   1      175.39      336.58    180.21 o 
 -67  -5   1      163.98      150.64    180.38 o 
 -65  -5   1      365.21      345.63    180.56 o 
 -63  -5   1     1324.58     1373.30    143.33 o 
 -61  -5   1     1152.16      985.75    128.20 o 
 -59  -5   1       27.04       91.67    113.59 o 
 -57  -5   1      186.61      208.04    162.64 o 
 -55  -5   1        4.11       54.97    153.59 o 
 -53  -5   1      734.54      571.41    162.81 o 
 -51  -5   1     1571.64     1335.20    172.73 o 
 -49  -5   1     2652.54     2141.61    143.33 o 
 -47  -5   1     1367.34     1082.46    129.24 o 
 -45  -5   1     1527.34     1406.00    173.77 o 
 -43  -5   1      989.15      761.88    174.64 o 
 -41  -5   1      375.57      289.27    113.24 o 
 -86  -4   1       54.68      169.77    201.25 o 
 -84  -4   1       21.85      100.54    198.65 o 
 -82  -4   1      241.25      112.19    143.33 o 
 -80  -4   1      117.81      180.56    186.12 o 
 -78  -4   1      118.24      211.17    146.81 o 
 -76  -4   1       99.35      126.46    182.29 o 
 -74  -4   1       89.57      104.02    176.38 o 
 -72  -4   1      627.84      728.31    134.63 o 
 -70  -4   1       39.37       -2.44    175.86 o 
 -68  -4   1     1016.78     1014.28    184.90 o 
 -66  -4   1       91.39      229.61    126.98 o 
 -64  -4   1      678.28      559.06    169.25 o 
 -62  -4   1      358.32      284.05    159.51 o 
 -60  -4   1      270.00      199.17    113.41 o 
 -58  -4   1       23.92       32.01    115.50 o 
 -56  -4   1      926.85      860.51    169.60 o 
 -54  -4   1     1239.53     1064.02    169.25 o 
 -52  -4   1      185.82      132.89    159.51 o 
 -50  -4   1      232.93      156.38    146.29 o 
 -48  -4   1      106.42      -42.62    156.55 o 
 -46  -4   1     6942.91     6097.13    194.30 o 
 -44  -4   1      634.00      621.68    163.51 o 
 -42  -4   1       29.45       33.22    143.33 o 
 -40  -4   1     1033.88      945.74    156.38 o 
 -38  -4   1     2717.36     2268.07    166.81 o 
 -36  -4   1      324.23      417.12    138.81 o 
 -34  -4   1      265.27      201.43    141.94 o 
 -32  -4   1     4972.13     5212.27    208.91 o 
 -30  -4   1     6925.26     6806.48    227.00 o 
 -28  -4   1      256.60      191.34    102.11 o 
 -26  -4   1    14219.36    12469.44    302.49 o 
 -24  -4   1     1341.89     1196.57    164.03 o 
 -22  -4   1      744.30      830.94    163.51 o 
   4  -4   1     8449.22    10339.83    273.27 o 
   6  -4   1      910.63      779.97    165.42 o 
   8  -4   1     1285.01     1492.80    181.77 o 
  10  -4   1     2258.22     2795.30    202.65 o 
  12  -4   1     1672.74     2218.32    194.99 o 
  14  -4   1    16378.49    17160.05    384.59 o 
  16  -4   1     8764.10     9512.90    306.14 o 
  18  -4   1     3203.74     3208.07    185.43 o 
  20  -4   1      317.94      179.16    153.07 o 
  22  -4   1      706.81      795.45    168.38 o 
  24  -4   1     5689.11     6507.12    278.83 o 
  26  -4   1     1752.23     1570.20    222.30 o 
  28  -4   1     2256.63     2722.42    217.78 o 
 -87  -3   1      189.76      135.33    148.72 o 
 -85  -3   1       30.68      -23.48    202.30 o 
 -83  -3   1       62.96       49.23    194.64 o 
 -81  -3   1        3.79      117.59    183.51 o 
 -79  -3   1       37.10       45.23    183.86 o 
 -77  -3   1      253.79      365.11    186.47 o 
 -75  -3   1      719.91      635.42    133.59 o 
 -73  -3   1      120.44      -29.92    180.21 o 
 -71  -3   1      242.39        1.39    115.33 o 
 -69  -3   1      205.92      157.25    172.38 o 
 -67  -3   1     1467.72     1317.29    135.16 o 
 -65  -3   1      277.24      416.43    173.60 o 
 -63  -3   1     1090.43     1018.97    169.77 o 
 -61  -3   1      416.25      218.13    161.25 o 
 -59  -3   1      904.81      620.98    165.42 o 
 -57  -3   1     2144.30     1987.85    142.29 o 
 -55  -3   1      573.82      600.29    170.29 o 
 -53  -3   1      976.97      806.58    166.99 o 
 -51  -3   1     2000.79     2064.04    138.63 o 
 -49  -3   1      835.74      815.98    118.98 o 
 -47  -3   1     9622.12     9168.14    238.83 o 
 -45  -3   1     4959.05     4669.74    203.52 o 
 -43  -3   1      424.04      241.78    107.32 o 
 -41  -3   1     5109.83     5613.39    179.86 o 
 -39  -3   1     4952.61     4317.32    165.07 o 
 -37  -3   1    11722.26    11013.52    241.44 o 
 -35  -3   1     6038.20     5796.03    190.30 o 
 -33  -3   1     4063.67     4085.11    171.51 o 
 -31  -3   1     1327.13     1284.76    129.59 o 
 -29  -3   1     7666.18     7321.18    247.18 o 
 -27  -3   1     1058.34      936.52    170.29 o 
 -25  -3   1    11982.94     9990.55    271.01 o 
 -23  -3   1     4184.48     2958.46    222.13 o 
 -21  -3   1    42258.04    41993.88    608.81 o 
 -19  -3   1    23542.60    20565.38    435.39 o 
 -17  -3   1     2096.18     1718.23    196.21 o 
 -15  -3   1    19182.82    15248.57    405.99 o 
 -13  -3   1    27171.83    27960.49    555.23 o 
 -11  -3   1     1811.83     1231.53    189.08 o 
  -9  -3   1     6558.11     7126.89    224.91 o 
  -7  -3   1     5167.06     4996.06    198.82 o 
  -5  -3   1    21940.52    19700.18    387.03 o 
  -3  -3   1    11510.60    12635.56    321.45 o 
  -1  -3   1      419.48       64.19    140.72 o 
   1  -3   1     4706.15     4037.44    217.78 o 
   3  -3   1    18388.19    14022.78    351.37 o 
   5  -3   1     3455.37     3636.85    219.35 o 
   7  -3   1     5857.37     5028.58    255.87 o 
   9  -3   1    33076.23    36577.05    591.94 o 
  11  -3   1    11218.52    13647.58    364.94 o 
  13  -3   1    13166.86    11182.60    350.67 o 
  15  -3   1    14843.10    13823.43    381.64 o 
  17  -3   1     4705.14     5305.85    262.83 o 
  19  -3   1     1865.84     2163.01    201.95 o 
  21  -3   1     3286.19     3559.62    235.00 o 
  23  -3   1      569.46      376.07    186.47 o 
  25  -3   1     2175.69     2123.35    232.74 o 
  27  -3   1     2530.59     2800.87    263.88 o 
  29  -3   1     5170.18     5467.80    323.02 o 
  31  -3   1     2616.33     2537.51    263.01 o 
  33  -3   1    17203.45    17463.24    547.75 o 
  35  -3   1     5895.08     5934.32    381.64 o 
  37  -3   1     3173.51     2851.83    287.01 o 
  39  -3   1     7893.50     7065.14    434.52 o 
  41  -3   1      110.17       74.27    241.44 o 
  43  -3   1      901.49     1096.73    126.63 o 
  45  -3   1      833.75      765.19    115.50 o 
  47  -3   1      847.80      802.24    167.16 o 
  49  -3   1     3686.50     3805.05    195.51 o 
  51  -3   1        4.41     -132.02    157.77 o 
  53  -3   1     3665.68     3578.06    194.30 o 
  55  -3   1     2311.48     2365.66    193.08 o 
  57  -3   1      647.86      739.44    170.64 o 
  59  -3   1     1137.35      989.75    177.08 o 
  61  -3   1       55.42      125.59    161.25 o 
  63  -3   1      330.88      190.12    172.55 o 
  65  -3   1       22.29       81.06    120.20 o 
  67  -3   1      193.69       37.05    135.16 o 
  69  -3   1      204.72      200.21    121.59 o 
 -90  -2   1       14.02       -8.35    142.64 o 
 -88  -2   1        2.56       66.45    207.86 o 
 -86  -2   1       85.50      180.73    199.69 o 
 -84  -2   1      168.37       38.27    145.07 o 
 -82  -2   1       32.93       75.49    196.21 o 
 -80  -2   1       39.29      -26.27    127.85 o 
 -78  -2   1      150.58       81.75    175.51 o 
 -76  -2   1      218.00      262.14    180.90 o 
 -74  -2   1      518.59      648.82    192.56 o 
 -72  -2   1      163.97       47.66    178.12 o 
 -70  -2   1      497.70      356.76    138.29 o 
 -68  -2   1      303.78      449.13    177.95 o 
 -66  -2   1     2197.38     2132.40    151.85 o 
 -64  -2   1     3678.60     2965.25    194.30 o 
 -62  -2   1     6526.39     6518.95    190.64 o 
 -60  -2   1     2350.42     2095.17    180.03 o 
 -58  -2   1      976.91     1051.33    127.50 o 
 -56  -2   1     3387.39     3364.80    189.25 o 
 -54  -2   1      297.50      337.63    111.85 o 
 -52  -2   1      436.08      453.13    157.25 o 
 -50  -2   1     1068.47      816.50    125.07 o 
 -48  -2   1     1135.45      931.48    151.85 o 
 -46  -2   1      126.72      170.47    105.76 o 
 -44  -2   1       49.16      118.80    150.81 o 
 -42  -2   1      526.54      598.20    147.85 o 
 -40  -2   1     5714.15     5598.26    181.42 o 
 -38  -2   1     7341.14     6576.00    223.00 o 
 -36  -2   1      224.19      206.47    108.54 o 
 -16  -2   1     2778.71     2453.85    162.29 o 
 -14  -2   1    14413.73    10257.38    306.67 o 
 -12  -2   1    51766.51    48724.71    922.52 o 
 -10  -2   1    61438.44    52834.66   1420.17 o 
  -8  -2   1     1387.66     1068.46    119.02 o 
  -6  -2   1   101319.56    91829.38    789.73 o 
  -4  -2   1    43990.23    40180.48    535.27 o 
  -2  -2   1     1938.57     1928.01    207.34 o 
   0  -2   1    22255.39    20334.56    465.30 o 
   2  -2   1     2361.30     2921.93    231.17 o 
   4  -2   1     1275.02     1114.82    189.25 o 
   6  -2   1    14349.04    15721.70    439.39 o 
   8  -2   1    19000.20    16440.96    455.74 o 
  10  -2   1    10302.45     9881.49    357.81 o 
  12  -2   1    33900.86    28717.15    624.64 o 
  14  -2   1     7522.95     7819.02    343.54 o 
  16  -2   1     9639.77     7952.95    343.54 o 
  18  -2   1     1723.14     1704.32    193.60 o 
  20  -2   1     3154.15     2437.84    219.00 o 
  22  -2   1    16749.46    15532.45    498.88 o 
  24  -2   1     7211.07     6338.04    341.28 o 
  26  -2   1     3472.22     3316.05    164.62 o 
  28  -2   1     5669.27     5096.25    184.62 o 
  30  -2   1     6901.74     6114.22    179.85 o 
  32  -2   1    20506.04    22123.77    894.25 o 
  34  -2   1    17635.63    14769.99    754.23 o 
  36  -2   1    10297.69    10567.62    847.11 o 
  38  -2   1    12483.56    12862.31    468.78 o 
  40  -2   1     5376.86     4904.81    306.67 o 
  42  -2   1     1828.93     1498.39    147.97 o 
  44  -2   1     1032.45      930.42    136.27 o 
  46  -2   1     1857.35     1669.87    124.55 o 
  48  -2   1     1067.76      951.99    118.23 o 
  50  -2   1     4239.85     4053.17    151.52 o 
  52  -2   1      458.88      388.42    121.24 o 
  54  -2   1        7.76      120.02    157.25 o 
  56  -2   1     1190.43     1004.71    169.25 o 
  58  -2   1     1531.20     1511.06    177.77 o 
  60  -2   1     3107.84     2855.83    193.60 o 
  62  -2   1      418.86      435.56    118.11 o 
  64  -2   1     1251.83     1384.60    183.51 o 
  66  -2   1      546.12      467.04    180.38 o 
  68  -2   1      656.52      586.37    174.47 o 
  70  -2   1     1113.28     1218.66    141.77 o 
  72  -2   1      231.48      303.01    192.04 o 
  74  -2   1      102.10     -107.32    180.21 o 
  76  -2   1      248.09      200.39    142.46 o 
  78  -2   1      294.06      233.96    183.86 o 
  80  -2   1       96.23       21.57    135.16 o 
  82  -2   1      387.07      270.83    204.39 o 
  84  -2   1       58.08      -28.01    193.95 o 
  86  -2   1      144.53       55.66    144.37 o 
 -91  -1   1       12.11       41.23    204.73 o 
 -89  -1   1      103.86       96.71    145.42 o 
 -87  -1   1       36.58      -66.10    195.69 o 
 -85  -1   1      111.51       98.11    188.21 o 
 -83  -1   1       39.29       56.36    132.55 o 
 -81  -1   1       57.76        3.30    178.29 o 
 -79  -1   1      838.37      698.91    132.37 o 
 -77  -1   1       22.42       52.71    130.29 o 
 -75  -1   1     1171.76     1044.89    186.30 o 
 -73  -1   1      977.41      836.50    137.07 o 
 -71  -1   1      401.38      537.32    175.86 o 
 -69  -1   1      972.41      854.59    179.69 o 
 -67  -1   1      599.46      463.74    122.63 o 
 -65  -1   1      321.93      424.43    164.38 o 
 -63  -1   1     2765.66     2496.29    189.08 o 
 -61  -1   1     1028.71     1215.36    129.59 o 
 -59  -1   1      320.23      515.75    158.81 o 
 -57  -1   1      104.50      130.98    156.72 o 
 -55  -1   1     1137.99     1014.07    109.80 o 
 -53  -1   1     1142.89     1362.32    227.71 o 
 -51  -1   1      824.76      935.32    205.50 o 
 -49  -1   1      558.39      643.07    184.51 o 
 -47  -1   1     1433.39     1588.91    203.19 o 
 -45  -1   1     1347.97     1422.73    200.62 o 
 -43  -1   1     2049.62     2055.22    220.28 o 
 -41  -1   1      188.70      349.61    160.31 o 
 -39  -1   1     6159.01     6560.29    341.81 o 
 -37  -1   1     8937.33     8673.66    391.38 o 
 -35  -1   1     1562.22     1656.85    229.27 o 
 -33  -1   1     1097.01     1356.66    208.72 o 
 -31  -1   1     5729.15     5917.63    355.43 o 
 -29  -1   1     8222.90     8175.87    433.95 o 
 -27  -1   1     2918.59     2448.98    382.51 o 
 -25  -1   1      660.58      891.64    271.01 o 
 -23  -1   1     4218.79     4953.62    463.91 o 
 -21  -1   1     6735.69     6660.71    516.97 o 
 -19  -1   1     8952.24     9815.34    735.35 o 
 -17  -1   1    35975.17    33472.74   2333.74 o 
 -15  -1   1     8227.81     5396.30    362.85 o 
 -13  -1   1    22726.74    18647.54   1387.82 o 
 -11  -1   1    44449.04    33096.87    515.94 o 
  -9  -1   1    49264.60    56359.18    675.08 o 
  -7  -1   1    17923.95    19209.80    395.47 o 
  -5  -1   1     1061.47     2308.48    178.45 o 
  -3  -1   1    27373.13    17570.65    618.11 o 
  -1  -1   1    29530.86    35706.94    537.23 o 
   1  -1   1     9596.70    12450.77    315.11 o 
   5  -1   1    13432.35     9453.47    372.13 o 
   7  -1   1    16998.52    10054.54    277.45 o 
   9  -1   1     3852.77     1960.60    170.90 o 
  11  -1   1    15523.83    20084.48   1144.39 o 
  13  -1   1    58844.27    59649.64    610.88 o 
  15  -1   1    43281.75    48267.57    891.64 o 
  17  -1   1    69682.72    72945.66   4939.70 o 
  19  -1   1     9130.20     7199.62    206.18 o 
  21  -1   1    96277.96    96327.19   2940.63 o 
  23  -1   1    41157.94    37236.32    422.13 o 
  25  -1   1    49160.72    40984.25   1053.50 o 
  27  -1   1    18105.26    14952.95    314.67 o 
  29  -1   1     5039.14     4430.66    153.89 o 
  31  -1   1     4608.63     3629.22    158.22 o 
  33  -1   1     5329.45     6251.37    185.82 o 
  35  -1   1    25658.85    26463.64   1423.05 o 
  37  -1   1     2876.28     2818.34    132.39 o 
  39  -1   1     3454.61     3628.94    152.31 o 
  41  -1   1      922.27     1046.65    119.77 o 
  43  -1   1     2893.55     3294.30    148.58 o 
  45  -1   1      930.26      924.77    123.69 o 
  47  -1   1     8077.51     8263.72    533.66 o 
  49  -1   1      908.57      835.75    140.11 o 
  51  -1   1     1483.03     1441.10    132.19 o 
  53  -1   1       75.89      190.78    120.28 o 
  55  -1   1     1756.58     1760.19    121.96 o 
  57  -1   1      952.71     1005.97    100.07 o 
  59  -1   1     2713.31     2799.67    138.53 o 
  61  -1   1      784.28      732.98    117.48 o 
  63  -1   1     1185.19     1343.25    111.81 o 
  65  -1   1     1345.90     1245.32    135.66 o 
  67  -1   1      489.69      611.03    129.52 o 
  69  -1   1       47.30       15.78    103.07 o 
  71  -1   1      279.20      305.77    126.63 o 
  73  -1   1      398.19      413.63    110.26 o 
  75  -1   1      170.05      168.55    184.38 o 
  77  -1   1       26.55       49.70     92.77 o 
  79  -1   1      139.25      207.52    136.37 o 
  81  -1   1      119.45       86.28    185.43 o 
  83  -1   1      172.17      122.63    143.68 o 
  85  -1   1       14.03      110.98    192.04 o 
  87  -1   1      106.02      -23.13    143.50 o 
  89  -1   1       45.59      206.82    202.82 o 
 -90   0   1      467.44      194.12    200.91 o 
 -88   0   1      505.68      582.72    204.91 o 
 -86   0   1      406.33       71.67    136.55 o 
 -84   0   1       84.58      194.64    129.59 o 
 -82   0   1      322.18      391.98    144.44 o 
 -80   0   1      444.50      622.08    136.00 o 
 -78   0   1      530.17      520.35    111.41 o 
 -76   0   1     1193.36     1210.22    132.77 o 
 -74   0   1       20.19      108.84    112.59 o 
 -72   0   1      666.28      567.22    111.98 o 
 -70   0   1        7.50       39.26     86.33 o 
 -68   0   1      531.82      468.39    105.52 o 
 -66   0   1      415.02      443.27    114.97 o 
 -64   0   1    12065.38    11947.22    816.43 o 
 -62   0   1     2752.91     2809.84    186.53 o 
 -60   0   1     3078.29     3102.97    226.74 o 
 -58   0   1      614.62      765.52    140.04 o 
 -56   0   1      269.78      217.95    114.92 o 
 -54   0   1     1894.89     1953.83    139.52 o 
 -52   0   1     8646.55     9155.03    469.65 o 
 -50   0   1     5264.43     5722.99    276.49 o 
 -48   0   1     1036.55     1087.84    119.81 o 
 -46   0   1      773.91      718.76    119.87 o 
 -44   0   1       23.80       -4.41     97.11 o 
 -42   0   1    13316.67    12226.53    274.86 o 
 -40   0   1       44.30      179.51    193.43 o 
 -38   0   1      373.00      665.69    178.29 o 
 -36   0   1     5839.75     7580.02    339.89 o 
 -34   0   1     4796.50     4954.66    312.41 o 
 -32   0   1    21079.58    16390.52    483.74 o 
 -30   0   1      339.51      176.90    164.03 o 
 -28   0   1     4195.39     5156.09    324.41 o 
 -26   0   1     3097.17     3326.18    253.96 o 
 -24   0   1      303.93       11.83    155.68 o 
 -22   0   1   159044.36   157291.28   1750.41 o 
 -20   0   1    15260.40    18230.64    411.35 o 
 -18   0   1     3036.11     3984.02    217.97 o 
 -16   0   1    20087.63    22334.34   1037.06 o 
 -14   0   1     5539.32     8359.99    313.87 o 
 -12   0   1    69260.24    43359.00    691.07 o 
  -2   0   1    82711.42    51047.39   1093.25 o 
   0   0   1      289.67      774.23    168.55 o 
   4   0   1    39888.78    56935.45    717.11 o 
  10   0   1    47735.50    29187.33   1126.79 o 
  12   0   1    10236.77    16567.58    241.72 o 
  14   0   1    39930.58    25883.22    614.82 o 
  16   0   1    93004.44   102035.63   1864.48 o 
  18   0   1    18434.68    23887.33    922.92 o 
  20   0   1     7191.32    12029.30    726.97 o 
  22   0   1    37057.70    25986.26    476.30 o 
  24   0   1     5038.97     6749.89    228.27 o 
  26   0   1    10236.54     5453.40    233.77 o 
  28   0   1     4975.54     4040.53    165.16 o 
  30   0   1      192.53        7.26     82.69 o 
  32   0   1     6082.94     6985.64    361.11 o 
  34   0   1     4961.99     5549.09    153.58 o 
  36   0   1     4423.52     5155.43    440.52 o 
  38   0   1     4873.83     4945.15    267.27 o 
  40   0   1      314.49      186.40    104.72 o 
  42   0   1     9932.04    10833.75   1304.33 o 
  44   0   1     2317.81     2158.08    174.38 o 
  46   0   1       11.78        3.87     85.75 o 
  48   0   1     2784.65     2835.57    207.95 o 
  50   0   1     4179.88     4842.51    620.81 o 
  52   0   1      487.43      428.24     89.57 o 
  54   0   1      801.34      935.41    117.47 o 
  56   0   1     1176.68     1126.34     96.94 o 
  58   0   1      650.10      589.94     81.84 o 
  60   0   1      389.76      341.96     93.77 o 
  62   0   1      304.03      450.01     83.72 o 
  64   0   1       43.60       14.49     91.51 o 
  66   0   1      235.70      255.07    103.14 o 
  68   0   1        2.58       18.51     81.84 o 
  70   0   1      312.84      345.26    110.03 o 
  72   0   1      628.75      792.83     98.26 o 
  74   0   1       29.23       70.62    110.58 o 
  76   0   1       92.36       94.19     99.64 o 
  78   0   1       11.24        6.17    117.14 o 
  80   0   1      323.20      437.37    106.22 o 
  82   0   1      161.59       52.63    130.48 o 
  84   0   1        0.05       -2.55    125.85 o 
  86   0   1       50.63       14.68    132.25 o 
  88   0   1       14.00       28.56    144.98 o 
  90   0   1      362.65      316.09    125.19 o 
 -91   1   1       12.83       39.59    112.76 o 
 -89   1   1      102.48      115.47    113.61 o 
 -87   1   1       39.47       21.80    121.88 o 
 -85   1   1      120.50      196.35    119.64 o 
 -83   1   1       43.45       34.05    108.50 o 
 -81   1   1       54.76       66.82     94.50 o 
 -79   1   1      841.47      815.94    108.28 o 
 -77   1   1       22.59      103.98     97.59 o 
 -75   1   1     1165.07     1161.67    108.50 o 
 -73   1   1      974.93      975.36    117.18 o 
 -71   1   1      395.57      450.38     97.83 o 
 -69   1   1      987.82     1062.11    144.19 o 
 -67   1   1      577.49      524.65    134.33 o 
 -65   1   1      322.66      495.37    125.25 o 
 -63   1   1     2788.54     2744.85    148.96 o 
 -61   1   1     1011.45     1229.74    124.42 o 
 -59   1   1      325.00      426.32    109.37 o 
 -57   1   1      105.04       99.60    106.72 o 
 -55   1   1     1112.74     1023.46    122.83 o 
 -53   1   1     1136.21     1268.09    121.11 o 
 -51   1   1      839.55      946.79    109.64 o 
 -49   1   1      555.68      750.23    167.86 o 
 -47   1   1     1450.36     1615.26    177.77 o 
 -45   1   1     1324.78     1245.80    172.90 o 
 -43   1   1     2171.51     2297.64    222.48 o 
 -41   1   1      166.31      286.31    157.07 o 
 -39   1   1     6238.93     6127.92    273.79 o 
 -37   1   1     8926.35     8422.78    305.10 o 
 -35   1   1     1469.99     1432.96    190.47 o 
 -33   1   1     1039.23     1269.80    171.86 o 
 -31   1   1     5677.12     5952.58    267.53 o 
 -29   1   1     8219.90     8256.49    306.14 o 
 -27   1   1     2977.83     2385.31    206.99 o 
 -25   1   1      717.84      904.34    169.60 o 
 -23   1   1     4081.79     4147.38    247.00 o 
 -21   1   1     6936.65     5984.42    263.53 o 
 -19   1   1     9026.16     9364.79    309.68 o 
 -17   1   1    35967.53    35080.79   2000.72 o 
 -15   1   1     8512.75     6157.00    254.82 o 
 -13   1   1    22337.01    18237.42    991.92 o 
 -11   1   1    44721.45    35489.02   1303.37 o 
  -9   1   1    48630.49    57571.48   1666.14 o 
  -7   1   1    17785.14    18452.32    389.22 o 
  -5   1   1     1098.42     2283.63    266.92 o 
  -3   1   1    27208.70    19524.12    386.43 o 
  -1   1   1    29828.42    39454.05   1483.15 o 
   1   1   1     9570.26    11431.70    731.96 o 
   5   1   1    13045.32     9018.92    268.59 o 
   7   1   1    17095.08    10239.34    352.42 o 
   9   1   1     3952.33     2176.55    137.31 o 
  11   1   1    15449.97    19820.07    437.99 o 
  13   1   1    58489.43    61514.69   1740.71 o 
  15   1   1    43464.45    48770.50   1293.70 o 
  17   1   1    69435.88    74739.55   2411.49 o 
  19   1   1     9083.11     7016.76    275.42 o 
  21   1   1    96419.82    98001.38   3749.30 o 
  23   1   1    41056.95    38592.41    361.01 o 
  25   1   1    49548.43    43422.90    709.19 o 
  27   1   1    17775.31    15345.48    565.99 o 
  29   1   1     5124.67     4074.92    136.71 o 
  31   1   1     4669.77     3744.03    129.84 o 
  33   1   1     5364.76     6045.51    316.34 o 
  35   1   1    25321.92    26128.26   1174.91 o 
  37   1   1     2966.52     2810.91    139.38 o 
  39   1   1     3431.48     3520.93    124.37 o 
  41   1   1      896.55      995.76    138.81 o 
  43   1   1     2881.92     3263.52    259.96 o 
  45   1   1      906.38      820.63    106.13 o 
  47   1   1     8153.30     8399.95    287.97 o 
  49   1   1      925.64      813.34     91.91 o 
  51   1   1     1473.38     1448.17    108.92 o 
  53   1   1       67.13       83.12     81.56 o 
  55   1   1     1725.21     1588.49    186.47 o 
  57   1   1      952.04      914.37     82.37 o 
  59   1   1     2690.39     2563.66    131.13 o 
  61   1   1      802.64      769.17     77.12 o 
  63   1   1     1168.45     1314.09    134.05 o 
  65   1   1     1328.00     1354.28     91.49 o 
  67   1   1      501.44      506.00     92.08 o 
  69   1   1       47.30       59.40     75.05 o 
  71   1   1      276.46      261.36     99.66 o 
  73   1   1      405.87      443.75    100.81 o 
  75   1   1      161.95      172.90     84.70 o 
  77   1   1       23.93       44.40    100.24 o 
  79   1   1      143.01      208.53    103.43 o 
  81   1   1      116.42      164.09    112.35 o 
  83   1   1      176.00       86.83     94.75 o 
  85   1   1       12.17       40.79    109.41 o 
  87   1   1      105.83      104.13    121.21 o 
  89   1   1       43.66       46.08    108.26 o 
 -90   2   1       12.71       35.69     96.88 o 
 -88   2   1        2.04       63.25     99.28 o 
 -86   2   1       87.38      133.14    120.45 o 
 -84   2   1      161.68       94.37    107.90 o 
 -82   2   1       29.66       64.54    110.68 o 
 -80   2   1       37.43       44.84     82.99 o 
 -78   2   1      146.12      169.90     87.23 o 
 -76   2   1      214.69      318.15     92.52 o 
 -74   2   1      503.30      627.64    134.65 o 
 -72   2   1      166.61      151.07    111.08 o 
 -70   2   1      509.46      593.79    117.58 o 
 -68   2   1      291.82      410.22    123.56 o 
 -66   2   1     2185.34     2306.10    145.28 o 
 -64   2   1     3611.22     4109.91    156.07 o 
 -62   2   1     6548.54     6730.12    181.43 o 
 -60   2   1     2411.22     2544.83    139.57 o 
 -58   2   1      953.27     1014.60    119.64 o 
 -56   2   1     3411.12     3787.07    145.05 o 
 -54   2   1      321.26      422.17    160.73 o 
 -52   2   1      415.50      490.18    163.51 o 
 -50   2   1     1021.37      927.65    171.68 o 
 -48   2   1     1095.97     1044.02    176.21 o 
 -46   2   1      119.36      241.78    154.12 o 
 -44   2   1       59.65      120.02    144.03 o 
 -42   2   1      571.13      720.31    123.50 o 
 -40   2   1     5597.21     6336.65    246.48 o 
 -38   2   1     7429.19     7501.57    231.17 o 
 -36   2   1      227.81      107.50    147.16 o 
 -34   2   1     2619.66     2606.05    182.12 o 
 -32   2   1      316.79      124.54    148.90 o 
 -30   2   1    10125.96     9380.87    292.05 o 
 -28   2   1    16719.77    14671.42    349.11 o 
 -26   2   1      932.57      741.88    172.21 o 
 -24   2   1     5212.41     5752.70    212.83 o 
 -22   2   1     6491.37     6681.35    505.71 o 
 -20   2   1    16697.96    15053.67    787.19 o 
 -18   2   1     4445.35     4459.38    171.23 o 
 -16   2   1     2881.32     2519.49    245.70 o 
 -14   2   1    14222.37    12550.55    274.98 o 
 -12   2   1    51544.26    53122.63   2208.76 o 
 -10   2   1    61476.56    54764.84   1347.99 o 
  -8   2   1     1437.77     1107.74    115.47 o 
  -6   2   1   102297.53    83804.53   5833.61 o 
  -4   2   1    43707.99    42829.47    465.80 o 
  -2   2   1     1938.05     2512.03    131.62 o 
   0   2   1    22776.85    22175.51    338.48 o 
   2   2   1     2367.57     2678.35    141.17 o 
   4   2   1     1227.52      891.12    120.05 o 
   6   2   1    14637.68    13657.30   1602.99 o 
   8   2   1    19354.86    14399.45    267.27 o 
  10   2   1    10203.77     8984.03    715.79 o 
  12   2   1    33916.63    28674.17    859.46 o 
  14   2   1     7458.97     7717.29    318.07 o 
  16   2   1     9727.35     7585.86    269.80 o 
  18   2   1     1692.34     1666.79     94.60 o 
  20   2   1     3098.68     2636.22    156.11 o 
  22   2   1    16731.50    16477.90    402.38 o 
  24   2   1     7387.92     6495.01    392.27 o 
  26   2   1     3567.27     3657.36    119.93 o 
  28   2   1     5482.22     5709.69    259.58 o 
  30   2   1     6718.96     6290.85    452.61 o 
  32   2   1    20499.88    21564.08   2207.89 o 
  34   2   1    17746.13    17157.85    814.50 o 
  36   2   1    10337.66    10405.86    225.20 o 
  38   2   1    12586.30    14306.36    874.60 o 
  40   2   1     5247.86     6525.73    216.91 o 
  42   2   1     1905.27     1889.57    125.07 o 
  44   2   1     1037.82     1116.90    115.67 o 
  46   2   1     1794.95     1819.43    100.68 o 
  48   2   1     1063.61      961.35    159.68 o 
  50   2   1     4097.01     4405.12    369.20 o 
  52   2   1      460.86      460.68    103.56 o 
  54   2   1        9.63       80.81     98.95 o 
  56   2   1     1195.27     1032.98    135.65 o 
  58   2   1     1584.81     1673.84     87.37 o 
  60   2   1     3144.93     2976.33    165.71 o 
  62   2   1      445.91      437.14     86.05 o 
  64   2   1     1292.56     1508.23     89.01 o 
  66   2   1      554.32      549.75     90.06 o 
  68   2   1      635.07      430.10     79.30 o 
  70   2   1     1123.37     1211.94    124.24 o 
  72   2   1      247.13      290.37     93.62 o 
  74   2   1      104.31       82.72     80.35 o 
  76   2   1      254.75      209.25     97.82 o 
  78   2   1      292.49      287.15     90.20 o 
  80   2   1       96.68        5.75    106.60 o 
  82   2   1      375.46      357.67    106.32 o 
  84   2   1       60.61       56.77     96.14 o 
  86   2   1      141.57      102.28    113.67 o 
  88   2   1      174.96      112.50    111.19 o 
 -87   3   1      190.90      232.64    124.66 o 
 -85   3   1       28.46       28.73    113.52 o 
 -83   3   1       62.84       87.63    108.25 o 
 -81   3   1        4.33       23.94     90.17 o 
 -79   3   1       38.57       44.06     90.91 o 
 -77   3   1      259.17      285.43    126.65 o 
 -75   3   1      723.99      728.35    132.86 o 
 -73   3   1      121.08       62.21    118.16 o 
 -71   3   1      235.91       87.80     91.58 o 
 -69   3   1      209.21      206.24    118.61 o 
 -67   3   1     1510.62     1335.68    111.25 o 
 -65   3   1      289.13      369.99    114.19 o 
 -63   3   1     1074.47     1156.69    120.77 o 
 -61   3   1      422.55      428.01     96.39 o 
 -59   3   1      871.81      836.54    116.53 o 
 -57   3   1     2090.69     2309.99    190.47 o 
 -55   3   1      585.83      616.98    166.12 o 
 -53   3   1      977.93     1178.65    165.42 o 
 -51   3   1     2007.10     2394.71    183.51 o 
 -49   3   1      817.90      829.37    157.07 o 
 -47   3   1     9685.19     9558.64    251.70 o 
 -45   3   1     4961.66     5126.69    219.35 o 
 -43   3   1      414.54      328.41    155.86 o 
 -41   3   1     5014.45     6162.71    234.65 o 
 -39   3   1     4955.57     4448.48    170.81 o 
 -37   3   1    11601.40    11035.79    261.79 o 
 -35   3   1     5940.17     6215.07    217.95 o 
 -33   3   1     4071.64     4433.17    174.99 o 
 -31   3   1     1270.81     1320.40    128.48 o 
 -29   3   1     7732.16     7888.18    322.40 o 
 -27   3   1     1060.88     1199.20    116.14 o 
 -25   3   1    11943.28    11542.47    425.66 o 
 -23   3   1     4164.73     3796.24    138.43 o 
 -21   3   1    42060.43    43640.84   1191.00 o 
 -19   3   1    23548.25    20054.38   1276.41 o 
 -17   3   1     2216.74     1996.41    112.90 o 
 -15   3   1    18922.89    15718.09    860.25 o 
 -13   3   1    26763.68    26930.97    313.33 o 
 -11   3   1     1768.44     1369.99    155.68 o 
  -9   3   1     6625.98     7214.73    223.87 o 
  -7   3   1     4904.75     5229.67    197.25 o 
  -5   3   1    21699.80    20290.72    367.37 o 
  -3   3   1    11419.39    12256.53    259.95 o 
  -1   3   1      427.27      158.16    108.58 o 
   1   3   1     4721.09     4989.10    211.00 o 
   3   3   1    18438.22    15002.26    353.98 o 
   5   3   1     3276.89     2985.60    201.95 o 
   7   3   1     5749.78     4771.15    234.30 o 
   9   3   1    32937.63    31074.98    534.71 o 
  11   3   1    11552.90    12812.46    341.63 o 
  13   3   1    13213.66    10836.79    324.06 o 
  15   3   1    14339.06    14347.85    256.77 o 
  17   3   1     4867.46     5423.18    264.66 o 
  19   3   1     1932.12     2298.48    126.46 o 
  21   3   1     3210.83     3353.74    153.68 o 
  23   3   1      591.03      424.34     92.25 o 
  25   3   1     2225.26     2123.52     96.59 o 
  27   3   1     2478.50     2640.93    110.74 o 
  29   3   1     5175.31     5085.97    130.09 o 
  31   3   1     2720.00     2716.86     95.54 o 
  33   3   1    17322.80    16631.48   1595.69 o 
  35   3   1     5944.75     5376.77    707.26 o 
  37   3   1     3241.68     2923.59    206.73 o 
  39   3   1     7888.03     7505.19    191.53 o 
  41   3   1      116.70      113.09     89.60 o 
  43   3   1      907.17     1106.69    107.50 o 
  45   3   1      802.84      864.16    109.24 o 
  47   3   1      836.75      936.52    143.68 o 
  49   3   1     3618.74     4125.63    181.77 o 
  51   3   1        2.32     -116.72    134.98 o 
  53   3   1     3657.75     3443.07    207.78 o 
  55   3   1     2276.00     2264.91    102.83 o 
  57   3   1      670.81      755.38     80.46 o 
  59   3   1     1135.26     1207.41    149.66 o 
  61   3   1       51.92       53.59     77.04 o 
  63   3   1      350.71      365.24     82.96 o 
  65   3   1       26.43       65.11     86.99 o 
  67   3   1      183.84       94.59     87.47 o 
  69   3   1      203.26      186.18     83.13 o 
  71   3   1      230.53      169.64     92.21 o 
  73   3   1     2106.76     2051.56    207.55 o 
  75   3   1      579.98      790.29     98.82 o 
  77   3   1      309.34      217.04    100.99 o 
  79   3   1      106.93       81.15    100.28 o 
  81   3   1      382.95      404.11     95.05 o 
  83   3   1      218.54      213.40    107.32 o 
  85   3   1      105.13      121.68    113.17 o 
  87   3   1       56.07       35.54    101.12 o 
 -86   4   1       55.55       81.61    100.59 o 
 -84   4   1       22.81       73.71    111.94 o 
 -82   4   1      238.34      212.00     97.81 o 
 -80   4   1      120.87      190.04    125.64 o 
 -78   4   1      115.77      143.47    124.71 o 
 -76   4   1      100.04       80.78    125.80 o 
 -74   4   1       88.50      108.80    127.89 o 
 -72   4   1      649.45      891.36    126.11 o 
 -70   4   1       35.32       72.73    116.90 o 
 -68   4   1      995.09     1093.35    126.36 o 
 -66   4   1       96.03      138.13     92.49 o 
 -64   4   1      666.59      846.19     98.46 o 
 -62   4   1      375.38      405.50    114.29 o 
 -60   4   1      269.21      258.48    160.03 o 
 -58   4   1       18.63       13.05    157.77 o 
 -56   4   1      933.00     1017.75    159.86 o 
 -54   4   1     1260.67     1023.49    164.03 o 
 -52   4   1      194.15      129.24    114.28 o 
 -50   4   1      254.74      237.26    143.16 o 
 -48   4   1       94.11      112.19    144.55 o 
 -46   4   1     6938.11     7396.85    224.22 o 
 -44   4   1      639.06      672.65    143.16 o 
 -42   4   1       27.65       80.88    135.68 o 
 -40   4   1      994.24     1037.41    108.19 o 
 -38   4   1     2622.63     2450.63    235.52 o 
 -36   4   1      322.15      438.89     97.20 o 
 -34   4   1      248.62      269.41     75.23 o 
 -32   4   1     4890.34     5826.80    262.80 o 
 -30   4   1     6872.51     7551.03    335.11 o 
 -28   4   1      283.97      300.35     83.41 o 
 -26   4   1    14234.16    13206.00    870.60 o 
 -24   4   1     1333.19     1131.51     95.01 o 
 -22   4   1      752.90      829.86     86.99 o 
 -20   4   1    19128.81    17429.98    468.37 o 
 -18   4   1    19086.32    20080.49    387.12 o 
 -16   4   1     4544.06     4793.88    136.08 o 
 -14   4   1     5236.44     3983.52    184.21 o 
 -12   4   1     7086.81     9252.33    224.91 o 
 -10   4   1     5237.44     5540.51    204.21 o 
  -8   4   1     2949.81     3486.06    137.97 o 
  -6   4   1    10874.95    11700.26    232.18 o 
  -4   4   1     4379.17     4528.43    301.36 o 
  -2   4   1      157.93      342.95    109.74 o 
   0   4   1     1117.22     1285.84    131.57 o 
   2   4   1    14119.71    10475.51    282.14 o 
   4   4   1     8581.38    10046.91    261.96 o 
   6   4   1      959.37      621.51    149.25 o 
   8   4   1     1231.99     1458.18    167.86 o 
  10   4   1     2239.20     2615.27    159.51 o 
  12   4   1     1655.06     2320.95    182.47 o 
  14   4   1    16076.96    16252.93    363.37 o 
  16   4   1     8929.29     9415.77    401.12 o 
  18   4   1     3227.34     2886.46    134.01 o 
  20   4   1      318.88      180.00     83.87 o 
  22   4   1      711.57      782.08    110.30 o 
  24   4   1     5884.46     6231.96    573.41 o 
  26   4   1     1726.80     1233.99    134.72 o 
  28   4   1     2249.76     2389.90    136.81 o 
  30   4   1     1665.34     1513.33    136.98 o 
  32   4   1     2230.20     2545.85    103.68 o 
  34   4   1     1950.73     2230.87    108.33 o 
  36   4   1      743.20      755.90    107.95 o 
  38   4   1     2076.39     1989.84    123.61 o 
  40   4   1      373.20      343.65     83.67 o 
  42   4   1     2204.34     2475.19    118.15 o 
  44   4   1      427.41      421.90    113.55 o 
  46   4   1      868.96      807.01    119.72 o 
  48   4   1     1888.10     1931.41    102.30 o 
  50   4   1      723.94      733.07    106.45 o 
  52   4   1      156.32      169.82    100.11 o 
  54   4   1       87.09       83.10     97.43 o 
  56   4   1      255.72      161.57     88.26 o 
  58   4   1      568.84      510.91     76.96 o 
  60   4   1     2909.49     3030.78    244.51 o 
  62   4   1       13.06        9.82     91.11 o 
  64   4   1     1387.49     1415.34    102.90 o 
  66   4   1      485.43      499.69     82.88 o 
  68   4   1      349.65      444.44     96.87 o 
  70   4   1      625.35      676.65    104.23 o 
  72   4   1       55.12       67.29     97.90 o 
  74   4   1      387.74      386.18     90.65 o 
  76   4   1        2.98       18.18     99.24 o 
  78   4   1       22.67       35.08     86.70 o 
  80   4   1      511.29      422.89     97.04 o 
  82   4   1       69.38       83.69    105.88 o 
  84   4   1      382.77      472.94    116.25 o 
 -83   5   1       49.69       24.33    110.35 o 
 -81   5   1       16.01       30.77    133.61 o 
 -79   5   1        2.56      -24.88    129.24 o 
 -77   5   1      138.73      201.45    127.65 o 
 -75   5   1       76.75      122.64    101.47 o 
 -73   5   1      216.05      268.68    103.93 o 
 -71   5   1      130.96      189.90    102.71 o 
 -69   5   1      174.89      242.55    114.62 o 
 -67   5   1      155.20      104.30    118.08 o 
 -65   5   1      349.21      266.50     97.00 o 
 -63   5   1     1337.21     1386.95    122.48 o 
 -61   5   1     1142.14     1075.85    174.99 o 
 -59   5   1       30.20      114.28    113.24 o 
 -57   5   1      166.95      253.61    160.20 o 
 -55   5   1        1.39      -29.22    108.89 o 
 -53   5   1      728.73      829.89    168.03 o 
 -51   5   1     1540.41     1362.51    161.42 o 
 -49   5   1     2629.35     2572.30    172.55 o 
 -47   5   1     1338.95     1098.12    113.76 o 
 -45   5   1     1522.92     1452.79    153.59 o 
 -43   5   1      982.93      908.82    101.13 o 
 -41   5   1      410.05      523.06    110.25 o 
 -39   5   1     2384.03     2792.22    124.75 o 
 -37   5   1     3880.27     3428.36    113.44 o 
 -35   5   1     8046.96     7728.63    262.33 o 
 -33   5   1     5004.96     4116.62    265.38 o 
 -31   5   1      611.20      566.18     86.48 o 
 -29   5   1     1164.20      955.29     89.62 o 
 -27   5   1       76.90      118.45     79.47 o 
 -25   5   1      903.30      771.04     82.03 o 
 -23   5   1     4104.15     3440.60    105.69 o 
 -21   5   1      761.12      611.49     78.34 o 
 -19   5   1     2553.64     2340.61    117.71 o 
 -17   5   1     1090.32      944.97    158.81 o 
 -15   5   1     7317.26     7023.25    150.79 o 
 -13   5   1    10453.62     9811.47    171.35 o 
 -11   5   1      521.64      291.50     78.43 o 
  -9   5   1      716.61      578.11     83.95 o 
  -7   5   1    15372.86    16714.24    236.57 o 
  -5   5   1     5603.53     4351.23    350.76 o 
  -3   5   1     4747.50     5512.78    168.54 o 
  -1   5   1     6359.43     6135.98    162.57 o 
   1   5   1      563.51      407.03     99.15 o 
   3   5   1     2901.77     3100.75    151.16 o 
   5   5   1     6032.01     5382.04    186.64 o 
   7   5   1     2654.11     3116.93    175.86 o 
   9   5   1     2229.72     2363.40    165.07 o 
  11   5   1     3223.07     3601.02    180.90 o 
  13   5   1     4943.54     4800.02    186.30 o 
  15   5   1      603.98      648.79    100.14 o 
  17   5   1     2504.28     1993.89    123.18 o 
  19   5   1     9375.32    10561.21    203.01 o 
  21   5   1     3444.01     2425.43    118.45 o 
  23   5   1     5302.42     5468.05    159.63 o 
  25   5   1     2592.15     2922.80    123.17 o 
  27   5   1      707.55      628.11     90.31 o 
  29   5   1     1111.45      943.41    111.98 o 
  31   5   1      374.00      378.81    102.41 o 
  33   5   1     1806.89     1662.70    116.54 o 
  35   5   1      359.39      291.62     95.80 o 
  37   5   1     1009.75      992.43     92.01 o 
  39   5   1     1244.24     1358.93    114.71 o 
  41   5   1        0.86       30.17     72.32 o 
  43   5   1      492.50      541.13     74.84 o 
  45   5   1      161.37      155.87     86.67 o 
  47   5   1      851.20      864.05     83.44 o 
  49   5   1      114.28      138.40     85.75 o 
  51   5   1     3566.40     4155.26    134.29 o 
  53   5   1      583.44      645.81     93.54 o 
  55   5   1      446.59      553.94     89.90 o 
  57   5   1      446.94      593.34     84.60 o 
  59   5   1       87.72       74.77     75.93 o 
  61   5   1     1913.78     2053.89    104.41 o 
  63   5   1      769.75      666.64     96.11 o 
  65   5   1      255.25      275.42     93.99 o 
  67   5   1      852.62      914.99     99.68 o 
  69   5   1        3.99       21.43     96.19 o 
  71   5   1       15.77       62.73     84.50 o 
  73   5   1      126.33       98.02     88.29 o 
  75   5   1       75.10       74.82     77.24 o 
  77   5   1      140.26      120.68    105.65 o 
  79   5   1      169.37      188.85    109.46 o 
  81   5   1       46.20       23.80     92.36 o 
 -78   6   1      164.31      202.57    110.17 o 
 -76   6   1       26.14       39.69    103.44 o 
 -74   6   1       65.23      134.93    110.11 o 
 -72   6   1        2.93       -5.06    117.18 o 
 -70   6   1       84.28       89.22     99.44 o 
 -68   6   1      380.22      327.70    121.89 o 
 -66   6   1     1244.10     1102.88    122.70 o 
 -64   6   1      197.10      221.93     93.16 o 
 -62   6   1      582.17      460.26    160.55 o 
 -60   6   1      205.24      320.06    159.68 o 
 -58   6   1      180.39      125.07    154.29 o 
 -56   6   1      366.60      126.28    153.59 o 
 -54   6   1      243.17      283.18    152.38 o 
 -52   6   1     3370.10     3362.01    191.17 o 
 -50   6   1       58.94       59.66    140.37 o 
 -48   6   1     1045.17      979.79    108.06 o 
 -46   6   1      981.48      879.39    119.13 o 
 -44   6   1      146.62      188.57     82.65 o 
 -42   6   1      714.26      751.04     88.99 o 
 -40   6   1      403.12      302.61     96.37 o 
 -38   6   1     2149.93     2204.15    110.68 o 
 -36   6   1       64.15       83.45     70.60 o 
 -34   6   1     1350.67     1107.17     83.12 o 
 -32   6   1     2007.91     2071.54     99.50 o 
 -30   6   1     2727.35     2274.56    118.50 o 
 -28   6   1      633.08      813.31     89.43 o 
 -26   6   1      219.90      352.50     81.25 o 
 -24   6   1      617.13      633.72     84.61 o 
 -22   6   1      417.80      535.82     83.47 o 
 -20   6   1     5143.64     4388.66    127.41 o 
 -18   6   1      766.83      865.17     91.22 o 
 -16   6   1     4087.70     3350.28    468.61 o 
 -14   6   1      518.19      431.56     99.79 o 
 -12   6   1     4245.53     3877.89    118.09 o 
 -10   6   1     1342.07     1417.42     89.74 o 
  -8   6   1     2018.30     2558.37    101.04 o 
  -6   6   1     2932.72     3127.61    139.42 o 
  -4   6   1      100.60      154.84     65.55 o 
  -2   6   1       21.61      -31.46     72.46 o 
   0   6   1      412.69      215.12     74.78 o 
   2   6   1      345.71      322.95     71.06 o 
   4   6   1     1420.52     1025.21     76.41 o 
   6   6   1      565.00      862.38     82.13 o 
   8   6   1     1495.51     1301.24     90.93 o 
  10   6   1     5101.84     4463.27    157.16 o 
  12   6   1     2257.87     2264.31    101.81 o 
  14   6   1     1214.48     1466.06     77.21 o 
  16   6   1      758.84      693.45     74.12 o 
  18   6   1      833.36      883.36     78.22 o 
  20   6   1     5116.21     4725.05    109.26 o 
  22   6   1     1479.99     1888.09     82.01 o 
  24   6   1      680.05      526.73     73.10 o 
  26   6   1      611.95      523.11     85.67 o 
  28   6   1      148.44       66.47     80.05 o 
  30   6   1      521.53      495.03     82.66 o 
  32   6   1     1026.57      876.86     78.51 o 
  34   6   1      214.99      233.56     83.75 o 
  36   6   1     1051.25     1084.08     91.48 o 
  38   6   1     3453.27     3505.40    160.13 o 
  40   6   1     2608.35     2437.00    122.38 o 
  42   6   1      240.57      311.14     75.01 o 
  44   6   1      396.12      483.72     80.58 o 
  46   6   1     3089.56     2897.24    102.59 o 
  48   6   1      667.64      771.50     95.87 o 
  50   6   1     3797.88     3850.02    181.20 o 
  52   6   1     1891.97     1572.63    101.86 o 
  54   6   1      379.52      333.55     93.63 o 
  56   6   1       61.09      126.48    100.42 o 
  58   6   1      842.00      802.95     96.91 o 
  60   6   1      538.45      577.36     97.71 o 
  62   6   1       78.07      107.84     80.64 o 
  64   6   1      338.63      188.65     97.77 o 
  66   6   1       32.87       77.25     97.17 o 
  68   6   1      569.34      526.35     89.97 o 
  70   6   1      328.03      399.13    104.78 o 
  72   6   1      189.87      223.80     94.18 o 
  74   6   1       66.95      104.81    106.00 o 
  76   6   1      134.39      286.89    109.07 o 
  78   6   1      326.44      262.52    110.27 o 
 -73   7   1      158.34      102.24    126.61 o 
 -71   7   1       57.30       46.16    121.74 o 
 -69   7   1      185.02       61.17    101.08 o 
 -67   7   1      171.13      265.20    122.75 o 
 -65   7   1       96.98       83.92     99.70 o 
 -63   7   1      518.53      471.52    124.84 o 
 -61   7   1        0.03       94.10    132.55 o 
 -59   7   1      537.35      333.63    166.81 o 
 -57   7   1      113.26      119.15    110.98 o 
 -55   7   1       55.86       37.92    164.20 o 
 -53   7   1      267.70       80.01    118.98 o 
 -51   7   1        5.17       16.99    115.77 o 
 -49   7   1      856.44     1030.19    120.37 o 
 -47   7   1      125.36      119.50     87.89 o 
 -45   7   1      706.72      654.61    104.24 o 
 -43   7   1      513.15      585.38    103.09 o 
 -41   7   1      405.20      411.45     81.48 o 
 -39   7   1       36.91       83.17     87.05 o 
 -37   7   1      185.56      229.71     87.06 o 
 -35   7   1      235.52      183.93     80.97 o 
 -33   7   1     2064.75     1882.79    107.62 o 
 -31   7   1       80.54      137.66     80.48 o 
 -29   7   1       47.24       38.05     68.46 o 
 -27   7   1     3330.40     3343.60    100.48 o 
 -25   7   1      545.13      661.15     75.16 o 
 -23   7   1       93.71       98.55     79.99 o 
 -21   7   1     1974.71     1967.09     94.91 o 
 -19   7   1     1319.22     1225.10    109.57 o 
 -17   7   1     2622.96     2875.82    123.59 o 
 -15   7   1     4866.33     5250.94    205.26 o 
 -13   7   1     7048.36     7497.58    373.55 o 
 -11   7   1     2485.25     2663.72    233.26 o 
  -9   7   1      145.87      131.65     76.07 o 
  -7   7   1      376.70      439.59     82.16 o 
  -5   7   1       67.54       88.37     65.50 o 
  -3   7   1      114.91       57.97     72.11 o 
  -1   7   1      645.37      690.80     73.74 o 
   1   7   1      178.73      322.59     66.89 o 
   3   7   1      571.40      630.82     91.59 o 
   5   7   1     1067.10     1024.84    103.60 o 
   7   7   1     2838.35     3660.35    172.21 o 
   9   7   1     1057.36      889.06    102.26 o 
  11   7   1     1078.21     1289.32    103.83 o 
  13   7   1      146.15      101.79     81.08 o 
  15   7   1      314.07      346.84     73.13 o 
  17   7   1      983.34      868.26     78.78 o 
  19   7   1      305.71      288.52     72.56 o 
  21   7   1     5521.17     5361.46    113.87 o 
  23   7   1      754.36      663.83     78.30 o 
  25   7   1      254.18      204.15     82.08 o 
  27   7   1     2597.59     2532.12    101.05 o 
  29   7   1      605.19      565.15     77.84 o 
  31   7   1      160.72      198.94     72.10 o 
  33   7   1     1291.09     1199.26     66.66 o 
  35   7   1      198.12      193.19     82.82 o 
  37   7   1     1136.63     1054.94     80.48 o 
  39   7   1     2259.32     2284.76     91.39 o 
  41   7   1      596.19      627.87     82.73 o 
  43   7   1      262.04      331.46     92.36 o 
  45   7   1      407.27      365.15     80.33 o 
  47   7   1      394.94      497.27     78.36 o 
  49   7   1     1106.95      947.19     81.93 o 
  51   7   1      547.61      457.98     90.83 o 
  53   7   1      392.22      330.87     73.55 o 
  55   7   1      967.45      789.70    104.35 o 
  57   7   1       55.96      134.09     86.67 o 
  59   7   1      445.81      424.70    126.06 o 
  61   7   1      552.51      587.76     91.40 o 
  63   7   1       19.36       38.33     86.73 o 
  65   7   1       33.05       35.65    103.38 o 
  67   7   1        1.21       30.80    100.04 o 
  69   7   1      399.16      329.34     92.07 o 
  71   7   1      400.95      410.41     96.54 o 
  73   7   1      199.62      149.50     89.03 o 
 -68   8   1       81.27      122.40    134.86 o 
 -66   8   1      366.59      330.66    111.53 o 
 -64   8   1      414.69      337.42    123.78 o 
 -62   8   1      411.28      406.53    109.46 o 
 -60   8   1      257.62      169.50    101.79 o 
 -58   8   1      804.04      765.53    175.51 o 
 -56   8   1      126.77       88.54    119.50 o 
 -54   8   1      379.29      244.53    130.98 o 
 -52   8   1      107.71       70.10     92.84 o 
 -50   8   1       37.13       66.62    108.78 o 
 -48   8   1      257.11      268.96    105.67 o 
 -46   8   1        8.74      -22.38     80.51 o 
 -44   8   1     1518.19     1386.02     92.24 o 
 -42   8   1      749.46      632.37    104.75 o 
 -40   8   1       41.55       67.67     90.79 o 
 -38   8   1      868.86     1012.12     98.90 o 
 -36   8   1      111.62      138.84     77.22 o 
 -34   8   1      852.68      918.09     90.35 o 
 -32   8   1      823.56      813.94     81.96 o 
 -30   8   1      966.03     1019.11     83.46 o 
 -28   8   1      154.57      200.46     74.37 o 
 -26   8   1     1034.71     1082.92     78.46 o 
 -24   8   1     1542.49     1792.07    101.00 o 
 -22   8   1      591.81      650.78     74.46 o 
 -20   8   1     2091.10     2091.19    118.00 o 
 -18   8   1      200.28      116.65     85.66 o 
 -16   8   1      890.35     1108.27    113.50 o 
 -14   8   1      622.82      618.24     88.57 o 
 -12   8   1     4215.75     4246.58    124.45 o 
 -10   8   1      899.42      807.92    104.74 o 
  -8   8   1     5709.37     5290.94    300.06 o 
  -6   8   1      343.16      354.74    104.12 o 
  -4   8   1      203.15      238.03     80.07 o 
  -2   8   1     1997.08     2047.73     94.60 o 
   0   8   1     1191.89     1248.02     86.36 o 
   2   8   1     2843.83     2687.95     97.72 o 
   4   8   1      614.27      500.68     93.41 o 
   6   8   1     4493.94     4840.37    143.91 o 
   8   8   1     7558.70     7385.32    131.15 o 
  10   8   1     7284.85     7196.66    183.55 o 
  12   8   1       65.25       54.13     72.31 o 
  14   8   1      198.39      150.75     86.52 o 
  16   8   1     2703.05     2738.14    106.13 o 
  18   8   1      573.61      703.60     91.57 o 
  20   8   1     1805.51     1876.21     94.29 o 
  22   8   1     1095.06     1212.84     93.56 o 
  24   8   1       98.09       90.12     75.08 o 
  26   8   1       83.14       88.02     84.29 o 
  28   8   1     1475.04     1509.26     78.84 o 
  30   8   1     1786.46     1918.50    125.10 o 
  32   8   1       24.22       83.64     89.04 o 
  34   8   1     1422.20     1386.34     82.98 o 
  36   8   1     1113.47     1189.13     94.33 o 
  38   8   1      490.09      658.45     82.92 o 
  40   8   1      260.44      278.20     91.42 o 
  42   8   1      502.44      458.99     77.22 o 
  44   8   1      164.12      142.35     92.02 o 
  46   8   1      278.67      216.91     74.47 o 
  48   8   1      168.51      252.42     78.13 o 
  50   8   1      237.21      215.89     89.66 o 
  52   8   1      644.72      560.94     74.48 o 
  54   8   1       73.08       95.00     84.12 o 
  56   8   1      351.95      223.65     81.11 o 
  58   8   1      105.92      187.29     83.78 o 
  60   8   1      517.42      382.17     92.58 o 
  62   8   1      279.22      245.37    105.13 o 
  64   8   1      277.56      317.25     82.70 o 
  66   8   1      126.31      128.14     97.03 o 
 -59   9   1      294.61      217.28    104.70 o 
 -57   9   1      190.40      182.34     98.85 o 
 -55   9   1        0.84       30.40    106.90 o 
 -53   9   1       31.95       90.83    116.54 o 
 -51   9   1      570.85      452.14    120.07 o 
 -49   9   1      157.86      148.59     99.20 o 
 -47   9   1      110.71      163.35     96.79 o 
 -45   9   1      830.51      598.21    107.36 o 
 -43   9   1      304.93      410.56    102.64 o 
 -41   9   1      143.65      102.47    101.83 o 
 -39   9   1      113.89      106.00     85.63 o 
 -37   9   1      345.92      438.55     82.60 o 
 -35   9   1      418.97      406.26     86.66 o 
 -33   9   1      574.33      546.76     87.54 o 
 -31   9   1     1597.70     1526.00     93.84 o 
 -29   9   1      457.73      520.86     96.57 o 
 -27   9   1       98.89      133.24     72.67 o 
 -25   9   1      147.47      132.04     73.11 o 
 -23   9   1     1392.03     1357.88     90.62 o 
 -21   9   1      306.01      322.11     74.78 o 
 -19   9   1        7.99       21.84     77.26 o 
 -17   9   1     2979.88     3102.54    217.61 o 
 -15   9   1      202.57      184.37     78.19 o 
 -13   9   1     1075.85     1040.72     78.01 o 
 -11   9   1     1249.16     1350.27     97.74 o 
  -9   9   1      707.04      613.54     91.99 o 
  -7   9   1      810.85      905.73     77.21 o 
  -5   9   1      696.36      803.20    121.33 o 
  -3   9   1      411.26      349.79     88.75 o 
  -1   9   1     1275.93     1247.02    101.01 o 
   1   9   1     1066.64      783.64    112.80 o 
   3   9   1       15.44       81.09     81.89 o 
   5   9   1      167.11      112.10     86.71 o 
   7   9   1      432.67      631.87     89.27 o 
   9   9   1     1720.82     1707.39     82.16 o 
  11   9   1      636.89      602.19     75.16 o 
  13   9   1      618.64      428.74     78.50 o 
  15   9   1     1309.20     1273.30     90.92 o 
  17   9   1      449.99      564.73     83.00 o 
  19   9   1      100.53      120.91     69.91 o 
  21   9   1      724.56      829.80     74.09 o 
  23   9   1      153.08      148.53     79.69 o 
  25   9   1      794.60     1020.09     86.50 o 
  27   9   1     1495.51     1404.19     81.21 o 
  29   9   1      127.51      170.21     90.52 o 
  31   9   1      164.87      161.55     94.16 o 
  33   9   1       61.53       90.03     78.43 o 
  35   9   1     1155.39     1420.17     95.77 o 
  37   9   1      661.65      509.46     73.32 o 
  39   9   1      317.90      370.74     96.93 o 
  41   9   1      108.39       54.15     99.29 o 
  43   9   1      200.24      228.85     85.15 o 
  45   9   1      820.93      900.20     78.42 o 
  47   9   1      451.60      466.96     86.92 o 
  49   9   1      261.92      279.95     77.62 o 
  51   9   1       86.77      135.49     81.26 o 
  53   9   1       80.84       84.55     80.44 o 
  55   9   1       12.39       24.31     77.06 o 
  57   9   1       86.89       59.16     78.62 o 
  59   9   1       56.67       67.04     82.39 o 
 -50  10   1      186.50      131.76    103.82 o 
 -48  10   1       89.73       11.97     97.12 o 
 -46  10   1       75.95      110.84    104.91 o 
 -44  10   1      624.48      577.86    110.03 o 
 -42  10   1      203.90      217.03    108.53 o 
 -40  10   1      415.92      360.42     91.83 o 
 -38  10   1       77.46      159.39     90.23 o 
 -36  10   1      421.22      510.70     89.67 o 
 -34  10   1      174.40      120.51     86.07 o 
 -32  10   1      126.98      165.00    102.79 o 
 -30  10   1      206.95      196.35    101.37 o 
 -28  10   1      792.66      828.75     93.82 o 
 -26  10   1      825.82      877.42     91.62 o 
 -24  10   1       94.33       78.71     84.04 o 
 -22  10   1     1339.33     1318.99     96.66 o 
 -20  10   1      451.19      574.15     92.41 o 
 -18  10   1      471.40      479.64     99.46 o 
 -16  10   1       48.88       -5.51     82.94 o 
 -14  10   1     1400.04     1494.67     91.67 o 
 -12  10   1      272.16      321.45     73.65 o 
 -10  10   1      887.56     1092.19    147.39 o 
  -8  10   1      574.17      489.17     76.91 o 
  -6  10   1     1081.72     1361.80     91.13 o 
  -4  10   1     1005.81      933.40     86.56 o 
  -2  10   1      176.55      508.79     94.12 o 
   0  10   1      756.66      721.35     77.09 o 
   2  10   1      632.91      764.82     87.32 o 
   4  10   1      630.90      592.77     67.39 o 
   6  10   1      250.82      211.66     73.59 o 
   8  10   1      120.91      181.15     76.63 o 
  10  10   1      400.91      327.21     68.00 o 
  12  10   1     1814.54     1760.13    105.97 o 
  14  10   1      228.07      192.10     73.88 o 
  16  10   1     1387.34     1468.10     85.67 o 
  18  10   1       31.65       58.90     82.11 o 
  20  10   1      339.12      281.09     88.38 o 
  22  10   1      910.65      932.28     74.88 o 
  24  10   1      344.03      308.78     76.04 o 
  26  10   1      610.02      637.22     81.01 o 
  28  10   1     1399.05     1324.14     94.03 o 
  30  10   1      503.96      610.98     88.51 o 
  32  10   1      337.07      461.01     95.51 o 
  34  10   1      115.56       26.63     92.62 o 
  36  10   1      102.52      132.70     83.33 o 
  38  10   1      109.47      193.32     83.10 o 
  40  10   1      210.70      127.23     78.27 o 
  42  10   1       52.24       24.61     69.54 o 
  44  10   1      741.60      660.37     91.58 o 
  46  10   1      341.49      306.43     80.67 o 
  48  10   1       35.41       57.10     81.51 o 
  50  10   1      890.33      812.26     91.99 o 
 -35  11   1      509.64      371.80     97.76 o 
 -33  11   1      234.11      290.40     93.49 o 
 -31  11   1      264.19      338.75     96.70 o 
 -29  11   1      150.13      129.96     92.90 o 
 -27  11   1       14.32       36.24     80.08 o 
 -25  11   1      222.29      346.10     93.35 o 
 -23  11   1        9.80       35.67     88.59 o 
 -21  11   1       86.38       62.41    107.93 o 
 -19  11   1       80.50      115.56    103.49 o 
 -17  11   1     1024.47     1029.78    112.05 o 
 -15  11   1      787.90      871.50     95.08 o 
 -13  11   1       16.95       24.47     86.77 o 
 -11  11   1      110.17       66.01     79.64 o 
  -9  11   1      378.70      347.85    117.70 o 
  -7  11   1      631.81      594.13     95.37 o 
  -5  11   1      180.44      124.12     75.57 o 
  -3  11   1     1278.22     1109.77     93.98 o 
  -1  11   1      490.33      661.69     90.29 o 
   1  11   1      358.51      331.78     95.87 o 
   3  11   1      813.58      800.66     98.04 o 
   5  11   1      164.56      137.94     81.32 o 
   7  11   1      107.13      174.77     73.63 o 
   9  11   1      302.59      394.14     82.40 o 
  11  11   1      724.89      660.96     81.13 o 
  13  11   1      681.51      723.24     96.04 o 
  15  11   1      177.32      215.13     91.04 o 
  17  11   1      392.97      278.93    104.77 o 
  19  11   1      887.84      960.63    104.36 o 
  21  11   1       52.27       42.12     91.52 o 
  23  11   1      168.61      109.13     82.55 o 
  25  11   1      260.00      296.51     85.52 o 
  27  11   1      341.99      303.96     85.48 o 
  29  11   1       37.10       69.86     90.26 o 
  31  11   1      244.21      266.21     75.40 o 
  33  11   1      343.15      246.36     79.45 o 
  35  11   1      504.22      467.84     96.65 o 
 -62  -6   2      244.70      248.39    127.85 o 
 -60  -6   2      292.08      232.74    122.63 o 
 -58  -6   2     1006.33      998.27    131.50 o 
 -56  -6   2      368.28      276.40    113.06 o 
 -54  -6   2     1443.89     1088.38    140.55 o 
 -52  -6   2     1430.15     1491.76    137.76 o 
 -81  -5   2       74.81       -7.48    141.94 o 
 -79  -5   2       28.74      -20.53    195.69 o 
 -77  -5   2      118.56      181.77    198.30 o 
 -75  -5   2      424.86      341.11    150.46 o 
 -73  -5   2       91.08       76.36    188.21 o 
 -71  -5   2       36.19        7.65    183.34 o 
 -69  -5   2      421.93      514.18    133.59 o 
 -67  -5   2      137.15      166.81    177.95 o 
 -65  -5   2      148.31       89.58    169.94 o 
 -63  -5   2      339.53      328.06    119.85 o 
 -61  -5   2      126.24      185.95    165.60 o 
 -59  -5   2      478.23      572.45    170.81 o 
 -57  -5   2      116.31      288.40    162.12 o 
 -55  -5   2      700.27      841.72    176.03 o 
 -53  -5   2      408.65      610.37    128.20 o 
 -51  -5   2      416.32      240.22    118.11 o 
 -49  -5   2     1406.41     1475.75    131.68 o 
 -47  -5   2     2226.58     2220.24    183.16 o 
 -45  -5   2     3332.07     3168.07    163.68 o 
 -43  -5   2     1342.32     1102.29    135.33 o 
 -41  -5   2      256.11      340.06    119.85 o 
 -39  -5   2     1634.91     1429.83    167.16 o 
 -37  -5   2     2657.12     2288.95    177.95 o 
 -35  -5   2     2910.13     2600.13    153.94 o 
 -33  -5   2      676.88      714.57    160.73 o 
 -31  -5   2     1953.12     1954.28    145.42 o 
 -29  -5   2     2310.75     1797.38    176.55 o 
 -27  -5   2      379.33      441.47    150.46 o 
 -25  -5   2     1421.44     1317.11    170.64 o 
  -9  -5   2     4138.99     4321.32    162.64 o 
  -7  -5   2     3848.37     3834.45    160.73 o 
  -5  -5   2      315.97      158.81    142.29 o 
  -3  -5   2    12458.77    10511.17    240.91 o 
  -1  -5   2     1203.52     1195.35    151.68 o 
   1  -5   2      126.67       94.28    138.29 o 
   3  -5   2    13871.18    15647.60    288.75 o 
   5  -5   2     1328.54     1980.54    164.55 o 
   7  -5   2     6993.75     7859.02    238.65 o 
   9  -5   2    15417.33    16936.01    314.84 o 
  11  -5   2     6047.04     5932.75    213.43 o 
  13  -5   2     1411.30     1450.53    163.68 o 
  15  -5   2    21180.68    22596.89    382.33 o 
  17  -5   2     5868.20     5399.44    235.35 o 
  19  -5   2     1922.88     1817.73    177.95 o 
  21  -5   2     2247.37     2357.31    195.69 o 
  23  -5   2     5914.07     5988.42    242.65 o 
  25  -5   2     1632.79     1609.34    176.03 o 
  27  -5   2     2760.51     3162.67    206.82 o 
  29  -5   2     1063.36     1043.15    170.12 o 
  31  -5   2      363.94      209.08    155.33 o 
  33  -5   2     1160.74     1186.66    175.34 o 
  35  -5   2       61.96      134.46    182.12 o 
  37  -5   2     1623.65     1896.35    219.69 o 
  39  -5   2     1238.68     1489.15    214.65 o 
  41  -5   2      541.75      503.75    194.30 o 
 -86  -4   2      200.24      332.58    203.69 o 
 -84  -4   2      534.12      413.99    145.94 o 
 -82  -4   2      327.79      355.20    211.34 o 
 -80  -4   2       12.92      -47.31    137.59 o 
 -78  -4   2      267.00      158.64    182.82 o 
 -76  -4   2      626.24      575.59    135.85 o 
 -74  -4   2       43.07      106.63    186.99 o 
 -72  -4   2      112.47      230.13    124.20 o 
 -70  -4   2       55.27      201.08    171.68 o 
 -68  -4   2      136.78      229.09    176.38 o 
 -66  -4   2      868.22      920.34    178.29 o 
 -64  -4   2       38.61       68.01    167.68 o 
 -62  -4   2      197.03      218.48    123.15 o 
 -60  -4   2      234.56      315.88    157.94 o 
 -58  -4   2      410.22      541.49    152.72 o 
 -56  -4   2      572.15      422.34    111.15 o 
 -54  -4   2      224.81      155.33    154.64 o 
 -52  -4   2      795.48      864.51    156.03 o 
 -50  -4   2     3269.33     3103.53    151.16 o 
 -48  -4   2      957.25      669.34    151.85 o 
 -46  -4   2     1934.34     1631.09    165.07 o 
 -44  -4   2       22.53       21.22    143.68 o 
 -42  -4   2      110.55      119.50    141.42 o 
 -40  -4   2      417.44      416.95    108.02 o 
 -38  -4   2      190.97      104.19     97.58 o 
 -36  -4   2     1025.17      828.33    119.85 o 
 -34  -4   2      316.69      392.42    116.72 o 
 -32  -4   2     6422.52     5713.93    202.65 o 
 -30  -4   2    12429.64    11775.92    290.31 o 
 -28  -4   2     3864.98     3299.92    197.95 o 
 -26  -4   2       48.94       56.01    139.85 o 
 -24  -4   2     9770.30     9224.84    274.31 o 
 -22  -4   2     5575.87     5299.77    234.48 o 
 -20  -4   2     7507.19     7202.73    241.09 o 
 -18  -4   2      565.50      322.76     83.67 o 
 -16  -4   2     3852.09     3849.59    177.77 o 
 -14  -4   2     7860.54     8818.59    179.34 o 
 -12  -4   2    10863.53    11075.89    271.35 o 
 -10  -4   2     6472.43     5953.80    189.77 o 
  -8  -4   2     1566.19     1845.39    135.16 o 
  -6  -4   2      722.79     1069.07    122.81 o 
  -4  -4   2     1874.85     1635.61    167.68 o 
  -2  -4   2     5774.02     4842.64    208.56 o 
   0  -4   2     3334.51     2554.91    178.82 o 
   2  -4   2     1254.49     1113.08    163.33 o 
   4  -4   2     3334.38     3875.68    182.99 o 
   6  -4   2      108.98      146.64    106.63 o 
   8  -4   2     3076.60     3036.22    194.30 o 
  10  -4   2    18965.28    21881.27    397.47 o 
  12  -4   2    21727.29    20915.19    387.72 o 
  14  -4   2     2932.19     3580.84    207.34 o 
  16  -4   2     2803.15     2621.70    184.21 o 
  18  -4   2      122.67      246.65    138.29 o 
  20  -4   2    15607.84    15524.79    345.46 o 
  22  -4   2    10431.49    10302.43    300.75 o 
  24  -4   2     7338.85     7895.03    276.23 o 
  26  -4   2      195.88      147.16    142.29 o 
  28  -4   2     5178.83     5556.51    243.18 o 
  30  -4   2     5067.40     5291.07    267.01 o 
  32  -4   2     4116.33     4260.62    226.13 o 
  34  -4   2     2574.55     2595.26    196.21 o 
  36  -4   2       29.47       40.88    166.47 o 
  38  -4   2      618.59      583.41    155.16 o 
  40  -4   2     2459.10     2576.65    209.08 o 
  42  -4   2     1323.36     1297.46    208.04 o 
  44  -4   2      153.92      220.74    184.03 o 
  46  -4   2     5420.33     5379.78    337.11 o 
  48  -4   2      122.95      154.29    237.44 o 
  50  -4   2       34.86       12.87    228.74 o 
 -87  -3   2       19.50      105.58    199.52 o 
 -85  -3   2      108.10      152.20    147.68 o 
 -83  -3   2       47.87       55.14    198.47 o 
 -81  -3   2       22.18     -110.98    200.04 o 
 -79  -3   2      263.26      282.31    125.07 o 
 -77  -3   2      219.36      249.09    178.47 o 
 -75  -3   2      126.74      266.83    135.68 o 
 -73  -3   2      644.56      697.00    180.03 o 
 -71  -3   2      272.22      231.17    134.11 o 
 -69  -3   2       59.13      -25.40    165.25 o 
 -67  -3   2      181.59       40.88    117.07 o 
 -65  -3   2      169.89      354.15    167.86 o 
 -63  -3   2      364.70      383.03    161.94 o 
 -61  -3   2      777.15      548.62    166.29 o 
 -59  -3   2      568.62      623.77    168.03 o 
 -57  -3   2      105.63      240.74    165.94 o 
 -55  -3   2       33.31      -22.09    159.16 o 
 -53  -3   2      271.53      151.51    154.99 o 
 -51  -3   2      660.10      530.01    155.16 o 
 -49  -3   2       19.76       54.10    150.81 o 
 -47  -3   2      656.10      502.01    152.20 o 
 -45  -3   2     3227.16     3184.42    182.82 o 
 -43  -3   2     3077.51     2649.19    144.72 o 
 -41  -3   2     3621.57     3196.25    181.25 o 
 -39  -3   2     2382.03     2430.89    140.55 o 
 -25  -3   2    19564.35    18311.22    349.80 o 
 -23  -3   2    21027.54    18579.79    334.67 o 
 -21  -3   2     1322.08     1356.43    160.03 o 
 -19  -3   2      334.83      259.35    101.76 o 
 -17  -3   2     3698.72     3553.35    192.38 o 
 -15  -3   2    12068.26    11660.42    270.31 o 
 -13  -3   2     3035.43     3084.05    189.43 o 
 -11  -3   2    33631.79    31823.65    451.74 o 
  -9  -3   2      198.25      497.29     87.46 o 
  -7  -3   2    13711.34    11616.60    666.04 o 
  -5  -3   2    53661.89    48089.48   1155.95 o 
  -3  -3   2    13998.26    14590.66    391.03 o 
  -1  -3   2    14951.05    13774.38    310.67 o 
   1  -3   2    14453.69    11804.28    310.67 o 
   3  -3   2    44865.75    46624.13    580.11 o 
   5  -3   2    34870.27    38635.17    538.71 o 
   7  -3   2    18230.17    17132.22    370.16 o 
   9  -3   2    10227.89     9338.60    290.84 o 
  11  -3   2     2462.96     2585.00    194.64 o 
  13  -3   2     2163.06     1630.39    179.69 o 
  15  -3   2     3233.93     2827.83    204.91 o 
  17  -3   2     7376.51     6330.74    258.48 o 
  19  -3   2    17868.36    14232.55    349.98 o 
  21  -3   2      809.81      891.82    159.16 o 
  23  -3   2    11891.30    10026.38    319.71 o 
  25  -3   2     8569.33     8152.30    283.01 o 
  27  -3   2     3858.74     3393.50    209.78 o 
  29  -3   2     6327.18     6333.87    263.18 o 
  31  -3   2     4199.59     3639.28    242.31 o 
  33  -3   2     2379.68     2105.96    210.13 o 
  35  -3   2     4333.35     4126.50    231.00 o 
  37  -3   2     1183.92     1145.26    182.99 o 
  39  -3   2     3633.74     3845.58    249.26 o 
  41  -3   2     7378.99     6750.12    305.10 o 
  43  -3   2     1551.83     1342.34    201.08 o 
  45  -3   2     3958.55     3790.09    264.05 o 
  47  -3   2     1834.39     1660.31    236.22 o 
  49  -3   2     1564.45     1204.57    203.17 o 
  51  -3   2       24.38       27.31    197.95 o 
  53  -3   2     2465.10     2003.15    312.75 o 
  55  -3   2     6626.35     7172.98    497.14 o 
  57  -3   2     2125.69     1893.57    396.77 o 
 -88  -2   2      140.84       94.10    146.11 o 
 -86  -2   2      284.30      233.78    143.68 o 
 -84  -2   2      434.76      348.59    208.39 o 
 -82  -2   2      208.53      106.98    142.98 o 
 -80  -2   2      474.82      357.28    137.42 o 
 -78  -2   2       40.79      -11.13    188.73 o 
 -76  -2   2     1496.92     1206.66    139.33 o 
 -74  -2   2      464.77      454.52    184.03 o 
 -72  -2   2       55.82      153.42    176.90 o 
 -70  -2   2      329.89      188.73    133.24 o 
 -68  -2   2      190.97      343.72    165.94 o 
 -66  -2   2      647.06      543.75    171.51 o 
 -64  -2   2      183.71      107.32    112.02 o 
 -62  -2   2      621.09      551.41    160.73 o 
 -60  -2   2      639.99      535.75    168.21 o 
 -58  -2   2     4086.03     4469.87    166.29 o 
 -30  -2   2    18477.82    17430.15    539.84 o 
 -28  -2   2     9188.67     8742.37    228.75 o 
 -26  -2   2     5776.98     5578.55    194.05 o 
 -24  -2   2     7387.33     7743.52    237.96 o 
 -22  -2   2     3928.50     4698.75    174.06 o 
 -20  -2   2     5165.06     6382.39    197.97 o 
 -18  -2   2    23659.29    23456.79    582.37 o 
 -16  -2   2    14246.51    13718.94    304.40 o 
 -14  -2   2      728.25      714.56    108.11 o 
 -12  -2   2     7577.40     6599.93    187.75 o 
 -10  -2   2    51495.20    51501.33    465.15 o 
  -8  -2   2    22722.87    21155.77    298.08 o 
  -6  -2   2    18913.82    18387.30   1654.57 o 
  -4  -2   2    14907.67    12411.29   1609.08 o 
  -2  -2   2     9311.75     7724.55    197.04 o 
   0  -2   2   177388.41   155618.75   1269.37 o 
   2  -2   2   165038.63   154314.45   1281.02 o 
   4  -2   2   181882.03   180270.14  10142.75 o 
   6  -2   2   137711.47   130920.91   5539.64 o 
   8  -2   2    82613.74    77863.98   3959.34 o 
  10  -2   2    84205.86    77040.70   8364.68 o 
  12  -2   2     8170.00     8706.10    600.20 o 
  14  -2   2     2530.95     2294.74    111.38 o 
  16  -2   2     6030.03     6337.00    184.90 o 
  18  -2   2     2006.43     2331.39    183.51 o 
  20  -2   2    10787.22    11517.96    344.76 o 
  22  -2   2     7042.79     5345.51    249.79 o 
  24  -2   2     8057.15     7878.16    287.01 o 
  26  -2   2     3748.19     3165.63    233.43 o 
  28  -2   2    10326.63    10017.68    333.80 o 
  30  -2   2      313.25      240.91    166.81 o 
  32  -2   2      404.80      528.10    170.99 o 
  34  -2   2     3555.20     3785.22    225.95 o 
  36  -2   2      882.01      803.28    185.60 o 
  38  -2   2    14061.81    13717.85    384.42 o 
  40  -2   2     4655.58     4883.69    267.18 o 
  42  -2   2     6071.98     6163.58    288.75 o 
  44  -2   2     3451.05     3767.31    247.00 o 
  46  -2   2      662.92      579.06    170.99 o 
  48  -2   2      431.80      406.51    167.34 o 
  50  -2   2     1384.07     1414.87    197.43 o 
  52  -2   2      650.21      630.73    174.12 o 
  54  -2   2      392.70      428.95    205.60 o 
  56  -2   2     1595.03     1532.46    251.87 o 
  58  -2   2      915.20      839.98    220.91 o 
  60  -2   2     5674.32     5571.47    382.85 o 
  62  -2   2     1920.81     1745.54    285.44 o 
  64  -2   2     1630.11     1559.60    225.63 o 
  66  -2   2      358.32      397.89    210.22 o 
  68  -2   2      767.02      829.40    270.50 o 
 -89  -1   2       18.71       34.27    204.91 o 
 -87  -1   2       21.08       42.79    140.20 o 
 -85  -1   2       16.26      101.76    132.55 o 
 -83  -1   2       37.83      173.42    189.77 o 
 -81  -1   2       57.88      -31.31    181.95 o 
 -79  -1   2      388.69      348.76    133.42 o 
 -77  -1   2     1190.06     1250.15    141.42 o 
 -75  -1   2      623.93      549.49    192.56 o 
 -73  -1   2      315.31      180.38    184.03 o 
 -71  -1   2      406.71      467.91    127.15 o 
 -69  -1   2      506.09      616.46    174.99 o 
 -57  -1   2     2977.27     3592.00    327.83 o 
 -55  -1   2     1752.96     2248.00    245.51 o 
 -53  -1   2     2704.20     3227.06    241.57 o 
 -51  -1   2      238.54      332.16    150.47 o 
 -49  -1   2     2748.69     2549.59    210.41 o 
 -47  -1   2      561.17      522.48    144.93 o 
 -45  -1   2     2723.65     3174.15    297.27 o 
 -43  -1   2     1642.82     1537.85    225.61 o 
 -41  -1   2     1515.50     1521.85    226.82 o 
 -39  -1   2     5167.88     4991.36    326.67 o 
 -37  -1   2       39.29      193.95    179.16 o 
 -35  -1   2     5916.90     5502.76    331.02 o 
 -33  -1   2    31301.39    29941.93   2269.20 o 
 -31  -1   2     8432.61     8396.52    738.75 o 
 -29  -1   2    11217.34     9790.55   1132.56 o 
 -27  -1   2     7281.77     8088.16    767.10 o 
 -25  -1   2     1776.44     1795.16    140.79 o 
 -23  -1   2     1826.89     1992.03    137.00 o 
 -21  -1   2    19957.15    19386.65    323.73 o 
 -19  -1   2     5971.83     5270.52    261.35 o 
 -17  -1   2   139623.67   134966.09   5103.47 o 
 -15  -1   2     4851.41     4629.36    180.41 o 
 -13  -1   2    89740.35    90469.34   2982.47 o 
 -11  -1   2    29778.79    28087.49   3750.78 o 
  -9  -1   2    14897.36    14655.59    313.19 o 
  -7  -1   2    28694.79    30838.48    392.91 o 
  -5  -1   2    59953.29    51294.11   5798.73 o 
  -3  -1   2    91696.43    86373.45   2868.97 o 
  -1  -1   2     1282.35     2325.02    136.45 o 
   1  -1   2    16673.99    21561.78    555.06 o 
   3  -1   2    61607.59    53950.44   1145.60 o 
   5  -1   2    16086.12    11129.81    378.16 o 
   7  -1   2    59808.03    57596.01   2663.02 o 
   9  -1   2   133329.86   117622.84   4728.35 o 
  11  -1   2    61067.90    62793.04   4180.17 o 
  13  -1   2   114946.96   116792.42   1292.35 o 
  15  -1   2    77418.13    78359.16    498.77 o 
  17  -1   2    32467.85    30873.03    304.14 o 
  19  -1   2    38940.71    38443.22    897.00 o 
  21  -1   2    14251.27    15261.46    350.85 o 
  23  -1   2     2778.13     3125.86    134.77 o 
  25  -1   2    25111.56    28286.03    325.07 o 
  27  -1   2     3642.50     3424.89    138.43 o 
  29  -1   2     6608.22     6459.46    198.21 o 
  31  -1   2     8407.01     7646.81    280.23 o 
  33  -1   2    12007.18    12083.11    322.49 o 
  35  -1   2    10321.25     9637.57    207.24 o 
  37  -1   2    16671.24    16673.71    316.75 o 
  39  -1   2       23.18      -67.22     99.32 o 
  41  -1   2     6642.29     6746.84    203.26 o 
  43  -1   2     2815.13     3108.44    127.61 o 
  45  -1   2     3359.50     3533.82    126.57 o 
  47  -1   2     2533.60     2151.66    140.90 o 
  49  -1   2      187.25      239.56    111.34 o 
  51  -1   2     2916.45     2860.81    184.99 o 
  53  -1   2     2157.73     2338.83    346.67 o 
  55  -1   2     1727.07     1818.75    132.59 o 
  57  -1   2      916.92      954.58    106.79 o 
  59  -1   2     1158.59     1175.83    110.20 o 
  61  -1   2      411.15      430.58    106.42 o 
  63  -1   2     1989.69     2331.66    151.89 o 
  65  -1   2     1199.46     1528.37    143.13 o 
  67  -1   2      311.64      329.38    112.42 o 
  69  -1   2      723.83      781.88    101.50 o 
  71  -1   2      175.62      144.13    120.21 o 
  73  -1   2      215.33      173.31    113.84 o 
  75  -1   2      355.86      285.81    104.40 o 
  77  -1   2      399.99      401.16    113.11 o 
  79  -1   2      122.36      162.99    212.32 o 
  81  -1   2       69.80       50.21    222.83 o 
 -90   0   2       76.40      198.12    204.91 o 
 -88   0   2      314.58      189.77    148.90 o 
 -86   0   2       65.98      137.94    140.72 o 
 -84   0   2        0.02      190.30    192.38 o 
 -82   0   2      131.97      205.77    147.96 o 
 -80   0   2      298.69      335.66    137.00 o 
 -78   0   2      173.71      184.53    113.19 o 
 -76   0   2     1397.40     1135.86    194.01 o 
 -74   0   2       45.65      169.51    153.73 o 
 -72   0   2      505.88      632.24    148.19 o 
 -70   0   2     2231.95     2444.72    184.47 o 
 -68   0   2      109.61      142.23    149.92 o 
 -66   0   2     1516.65     1426.80    154.55 o 
 -64   0   2      240.82      200.52    130.55 o 
 -62   0   2      533.05      689.82    145.93 o 
 -60   0   2     3144.03     3155.48    181.15 o 
 -58   0   2     5907.86     6133.15    205.75 o 
 -56   0   2        5.88       72.54    100.01 o 
 -54   0   2      921.04      979.83    187.51 o 
 -52   0   2      228.15      147.85    160.55 o 
 -50   0   2      909.91      931.83    179.86 o 
 -48   0   2        2.98       32.18    126.28 o 
 -46   0   2      398.41      478.35    138.98 o 
 -44   0   2      160.61      142.64    149.94 o 
 -42   0   2     4882.91     4646.08    259.87 o 
 -40   0   2     1035.59     1029.58    190.30 o 
 -38   0   2     2869.79     3622.41    244.92 o 
 -36   0   2      419.80      339.37    153.07 o 
 -34   0   2    20700.55    19895.93    878.68 o 
 -32   0   2      927.30     1250.60    121.87 o 
 -30   0   2     5130.04     4208.49    173.55 o 
 -28   0   2    33348.79    31380.44    581.93 o 
 -26   0   2     5857.87     4271.62    178.18 o 
 -24   0   2     2793.39     2429.39    150.61 o 
 -22   0   2    29766.37    23951.07   1059.24 o 
 -20   0   2      282.36       43.35     96.54 o 
 -18   0   2       84.49      295.89    105.63 o 
 -16   0   2    26411.61    18672.44   1356.60 o 
 -14   0   2    24575.41    18987.25   1552.90 o 
 -12   0   2    15445.06    12011.96    659.17 o 
 -10   0   2      507.70       75.04    105.25 o 
  -8   0   2     8741.43    11478.81    275.95 o 
  -6   0   2      138.15      860.48    113.46 o 
  -4   0   2     3244.73     1173.94    122.39 o 
  -2   0   2    14778.63    10057.83    254.86 o 
   0   0   2    34866.34    28042.71   1109.34 o 
   2   0   2    34201.40    45898.87    930.69 o 
   8   0   2    33382.59    46492.37   2848.96 o 
  10   0   2    15939.19    19795.24    302.14 o 
  12   0   2    10906.99     6679.88    211.95 o 
  14   0   2    39694.61    31919.01   1004.76 o 
  16   0   2    29007.14    37479.37    332.11 o 
  18   0   2   135131.66   118362.97   3197.86 o 
  20   0   2     6664.24    10213.93    170.10 o 
  22   0   2    30527.40    26915.58    857.66 o 
  24   0   2      925.41      535.54     69.49 o 
  26   0   2     3677.73     5335.24    114.85 o 
  28   0   2    12735.02    13767.02    191.02 o 
  30   0   2      166.07       44.89     66.31 o 
  32   0   2     2024.16     2001.60    102.70 o 
  34   0   2     7962.22    10204.40    514.23 o 
  36   0   2     2102.05     1595.12    110.71 o 
  38   0   2     4357.42     4527.54    180.54 o 
  40   0   2    25483.43    25227.84   2461.50 o 
  42   0   2     5333.20     5512.38    624.55 o 
  44   0   2     4666.36     4689.08    413.99 o 
  46   0   2     2324.44     2492.18    131.68 o 
  48   0   2      590.96      646.38    105.96 o 
  50   0   2      247.00      299.01    110.37 o 
  52   0   2      748.77      766.37    107.07 o 
  54   0   2     1780.88     1961.63    166.20 o 
  56   0   2      230.70      345.84     91.28 o 
  58   0   2     1376.19     1749.39    290.58 o 
  60   0   2      615.15      746.88    118.37 o 
  62   0   2     2598.96     2818.39    421.30 o 
  64   0   2      595.24      677.40    113.84 o 
  66   0   2       29.41        2.04     89.06 o 
  68   0   2      717.76      945.34    139.33 o 
  70   0   2     3835.24     4334.94    546.86 o 
  72   0   2     2583.45     2861.45    218.95 o 
  74   0   2       18.24       75.92    110.12 o 
  76   0   2      271.45      244.18     90.86 o 
  78   0   2      168.85      156.55    119.29 o 
  80   0   2       33.06       55.65    114.56 o 
  82   0   2       34.78       31.71    107.67 o 
  84   0   2        1.84        3.96    129.43 o 
  86   0   2      254.60      227.33    115.31 o 
  88   0   2       91.44      133.99    205.82 o 
  90   0   2      247.18      238.12    234.29 o 
 -89   1   2       21.28       60.69    128.25 o 
 -87   1   2       20.71       45.14    123.65 o 
 -85   1   2       18.87       60.97    119.85 o 
 -83   1   2       36.24      109.07    102.40 o 
 -81   1   2       60.20       78.36     98.77 o 
 -79   1   2      379.47      375.68    148.85 o 
 -77   1   2     1179.80     1581.56    165.96 o 
 -75   1   2      615.49      835.06    130.84 o 
 -73   1   2      308.49      283.98    121.80 o 
 -71   1   2      412.58      566.22    141.21 o 
 -69   1   2      506.80      544.20    130.50 o 
 -67   1   2       27.72       54.53    106.21 o 
 -65   1   2       15.10       60.52    112.98 o 
 -63   1   2     1248.38     1127.07    132.85 o 
 -61   1   2      494.15      468.71    109.72 o 
 -59   1   2     3344.49     3191.90    214.13 o 
 -57   1   2     2934.97     3116.75    211.87 o 
 -55   1   2     1830.86     2053.42    193.43 o 
 -53   1   2     2617.43     2823.31    200.21 o 
 -51   1   2      247.30      230.83    155.33 o 
 -49   1   2     2791.95     2560.30    197.43 o 
 -47   1   2      588.37      481.83    155.51 o 
 -45   1   2     2652.32     3070.13    202.82 o 
 -43   1   2     1594.37     1512.80    204.21 o 
 -41   1   2     1590.57     1421.83    174.47 o 
 -39   1   2     5021.06     4796.02    240.39 o 
 -37   1   2       25.74      166.99    153.07 o 
 -35   1   2     6069.60     5262.30    346.85 o 
 -33   1   2    31420.60    28572.25    686.04 o 
 -31   1   2     8288.75     8317.55    253.08 o 
 -29   1   2    11382.06    10231.13    525.92 o 
 -27   1   2     7411.34     7504.45    282.05 o 
 -25   1   2     1644.27     1523.47    145.70 o 
 -23   1   2     1838.38     1937.09    151.56 o 
 -21   1   2    20129.48    19693.55   1529.50 o 
 -19   1   2     6035.15     5313.75    212.20 o 
 -17   1   2   140010.03   121711.95   7080.01 o 
 -15   1   2     4764.40     4319.62    175.97 o 
 -13   1   2    89800.05    91082.51    728.04 o 
 -11   1   2    29527.21    28669.82    515.23 o 
  -9   1   2    15000.70    13766.16    623.33 o 
  -7   1   2    29162.92    34091.64    866.07 o 
  -5   1   2    60010.25    52775.86   1897.48 o 
  -3   1   2    90816.82    94813.56   3661.03 o 
  -1   1   2     1270.74     2323.06    126.53 o 
   1   1   2    16667.48    18788.44   2565.87 o 
   3   1   2    61629.05    57086.29    933.65 o 
   5   1   2    16320.66    12850.92    252.77 o 
   7   1   2    59431.99    59138.18   2917.93 o 
   9   1   2   133631.41   122494.24   6467.90 o 
  11   1   2    60651.66    67656.27    854.77 o 
  13   1   2   114280.70   120808.91    886.69 o 
  15   1   2    77228.80    78558.92   8406.69 o 
  17   1   2    31953.60    33133.34   1283.96 o 
  19   1   2    38494.04    40273.35   1104.47 o 
  21   1   2    14346.62    16085.93    322.60 o 
  23   1   2     2639.68     2831.80     98.56 o 
  25   1   2    25227.73    27932.66   1061.27 o 
  27   1   2     3563.64     3332.90    130.00 o 
  29   1   2     6679.67     7020.63    130.88 o 
  31   1   2     8654.48     7521.94    189.56 o 
  33   1   2    11747.68    11901.17    216.72 o 
  35   1   2    10375.17    10028.36    471.23 o 
  37   1   2    16536.12    16427.90    798.75 o 
  39   1   2       18.16       -4.73     77.90 o 
  41   1   2     6590.03     6685.20    281.47 o 
  43   1   2     2897.26     3064.77    167.27 o 
  45   1   2     3414.56     3630.89    239.96 o 
  47   1   2     2584.38     2353.22    257.00 o 
  49   1   2      163.52      170.52     98.32 o 
  51   1   2     2887.87     3197.33    255.00 o 
  53   1   2     2168.60     2466.20    172.55 o 
  55   1   2     1771.47     1889.88    262.05 o 
  57   1   2      930.08     1068.31    176.99 o 
  59   1   2     1132.16     1142.77    122.31 o 
  61   1   2      398.01      445.35     88.99 o 
  63   1   2     2004.76     2341.18    433.65 o 
  65   1   2     1225.97     1179.61    209.26 o 
  67   1   2      295.54      243.66     91.98 o 
  69   1   2      739.73      748.03     95.67 o 
  71   1   2      165.89      103.46     81.12 o 
  73   1   2      198.09      163.56    102.01 o 
  75   1   2      348.53      342.44    101.27 o 
  77   1   2      386.59      356.64    107.51 o 
  79   1   2      119.44      143.94    105.46 o 
  81   1   2       65.86        2.62    105.37 o 
  83   1   2      165.41      156.63    108.74 o 
  85   1   2      456.88      508.20    134.77 o 
  87   1   2      177.61      134.98    121.40 o 
  89   1   2       67.79      136.74    123.03 o 
 -88   2   2      141.69       85.36    120.01 o 
 -86   2   2      279.06      335.42    131.07 o 
 -84   2   2      447.55      424.63    141.47 o 
 -82   2   2      218.79      226.12    141.25 o 
 -80   2   2      488.56      517.39    132.69 o 
 -78   2   2       38.90       74.44    118.80 o 
 -76   2   2     1511.91     1775.79    138.83 o 
 -74   2   2      462.56      439.59    132.64 o 
 -72   2   2       59.35       29.66    110.80 o 
 -70   2   2      342.88      298.92    115.73 o 
 -68   2   2      192.26      214.44    116.40 o 
 -66   2   2      637.67      616.52    116.22 o 
 -64   2   2      184.02      173.60    167.86 o 
 -62   2   2      639.19      626.38    171.68 o 
 -60   2   2      668.80      693.00    177.95 o 
 -58   2   2     4131.68     4782.97    238.65 o 
 -56   2   2     2703.25     2730.42    206.30 o 
 -54   2   2     1569.00     1637.00    188.73 o 
 -52   2   2     6490.43     6758.82    265.79 o 
 -50   2   2     3339.24     3219.55    218.30 o 
 -48   2   2     2934.06     3065.09    210.82 o 
 -46   2   2     3020.58     2908.54    209.08 o 
 -44   2   2     2230.11     2072.38    192.91 o 
 -42   2   2     1747.72     2180.23    195.17 o 
 -40   2   2     9832.05    11289.75    307.19 o 
 -38   2   2     6257.48     5938.49    244.92 o 
 -36   2   2     4081.97     3715.30    213.78 o 
 -34   2   2     7004.15     6585.22    248.74 o 
 -32   2   2    14902.95    12772.57    293.26 o 
 -30   2   2    18227.48    17316.83    334.63 o 
 -28   2   2     9154.28     8930.96    230.33 o 
 -26   2   2     5918.19     5790.62    209.78 o 
 -24   2   2     7425.19     7121.06    467.39 o 
 -22   2   2     4030.42     4850.61    174.55 o 
 -20   2   2     5092.91     5922.69    475.13 o 
 -18   2   2    23726.39    24697.95    340.22 o 
 -16   2   2    14269.13    14251.27    386.16 o 
 -14   2   2      761.73      710.50    105.11 o 
 -12   2   2     7226.90     6418.31    182.54 o 
 -10   2   2    51075.19    48637.88    665.69 o 
  -8   2   2    22250.96    23040.08    974.01 o 
  -6   2   2    18982.03    20063.20   1206.92 o 
  -4   2   2    14574.04    13072.04    237.44 o 
  -2   2   2     8726.32     8688.44    490.35 o 
   0   2   2   178453.78   159013.39  13126.18 o 
   2   2   2   165274.25   154524.58  12888.66 o 
   4   2   2   181842.83   184872.52   6618.36 o 
   6   2   2   136932.13   117660.01  14898.42 o 
   8   2   2    82969.75    82078.14    567.57 o 
  10   2   2    84338.43    83169.60   3531.26 o 
  12   2   2     8049.73     9605.96    336.41 o 
  14   2   2     2439.19     2365.44    133.85 o 
  16   2   2     6127.18     6485.31    281.85 o 
  18   2   2     2055.40     2542.05    107.56 o 
  20   2   2    10863.08    10925.41    300.81 o 
  22   2   2     6951.48     5834.62    154.93 o 
  24   2   2     8035.35     8480.25    319.46 o 
  26   2   2     3705.85     3179.68    136.71 o 
  28   2   2    10269.63     9575.85    455.04 o 
  30   2   2      321.32      310.24     59.13 o 
  32   2   2      463.06      606.59     67.16 o 
  34   2   2     3613.64     4007.32    135.95 o 
  36   2   2      928.76      932.63     70.14 o 
  38   2   2    13916.94    14553.76    898.76 o 
  40   2   2     4689.66     4805.76    307.54 o 
  42   2   2     6086.43     6464.08    324.73 o 
  44   2   2     3481.54     3945.70    195.63 o 
  46   2   2      668.99      586.79     88.92 o 
  48   2   2      402.98      400.40     75.28 o 
  50   2   2     1322.28     1385.76    111.15 o 
  52   2   2      637.20      672.26    103.56 o 
  54   2   2      414.00      467.61     88.71 o 
  56   2   2     1621.22     1877.95    273.01 o 
  58   2   2      904.59      709.51     90.15 o 
  60   2   2     5761.43     5667.63    291.18 o 
  62   2   2     1922.40     1920.40    174.90 o 
  64   2   2     1619.59     1683.08    186.21 o 
  66   2   2      366.21      417.58    109.55 o 
  68   2   2      758.32      865.12     95.21 o 
  70   2   2     1491.87     1467.78    126.94 o 
  72   2   2      397.55      422.58     94.90 o 
  74   2   2       43.07       33.34     80.18 o 
  76   2   2       39.74       55.89     93.81 o 
  78   2   2      487.09      505.16     92.28 o 
  80   2   2       19.54       47.04     95.09 o 
  82   2   2      117.20      104.45     93.45 o 
  84   2   2       77.69       28.04    106.03 o 
  86   2   2       61.59       26.58    113.60 o 
  88   2   2       48.88       19.22    115.20 o 
 -87   3   2       18.22        6.04    139.03 o 
 -85   3   2      109.42       42.65    138.53 o 
 -83   3   2       46.29       22.35    129.92 o 
 -81   3   2       22.70       46.29    127.90 o 
 -79   3   2      260.09      351.81    129.20 o 
 -77   3   2      211.22      240.57    127.78 o 
 -75   3   2      119.84      135.81    128.14 o 
 -73   3   2      644.37      781.47    118.27 o 
 -71   3   2      283.83      400.52    121.32 o 
 -69   3   2       58.31       46.51    116.16 o 
 -67   3   2      166.88       93.76    184.56 o 
 -65   3   2      177.22      385.11    180.03 o 
 -63   3   2      353.52      191.86    168.55 o 
 -61   3   2      767.69      699.26    178.99 o 
 -59   3   2      544.61      689.00    176.90 o 
 -57   3   2       90.47      188.03    158.46 o 
 -55   3   2       22.21       45.92    117.93 o 
 -53   3   2      281.96      273.96    166.12 o 
 -51   3   2      647.82      506.01    159.51 o 
 -49   3   2       22.30      107.85    157.77 o 
 -47   3   2      650.38      541.32    114.28 o 
 -45   3   2     3285.97     3402.72    201.95 o 
 -43   3   2     3053.72     3091.36    199.17 o 
 -41   3   2     3577.95     3667.81    175.51 o 
 -39   3   2     2420.54     2364.26    198.30 o 
 -37   3   2     9456.96    11222.60    266.48 o 
 -35   3   2     2505.11     2796.29    181.74 o 
 -33   3   2     7184.31     8196.21    236.22 o 
 -31   3   2      781.36      930.96    125.65 o 
 -29   3   2     2147.55     2256.22    143.42 o 
 -27   3   2     7136.23     6884.89    189.03 o 
 -25   3   2    19692.80    20310.15   3030.21 o 
 -23   3   2    21135.90    21303.68   2223.72 o 
 -21   3   2     1308.06     1829.30    130.19 o 
 -19   3   2      392.01      278.34     96.16 o 
 -17   3   2     3777.09     4509.20    164.64 o 
 -15   3   2    11690.94    11458.11    396.51 o 
 -13   3   2     3073.02     2832.39    259.79 o 
 -11   3   2    33488.83    35374.97   1407.39 o 
  -9   3   2      191.02      465.65     85.48 o 
  -7   3   2    13880.27    12866.32    213.85 o 
  -5   3   2    53623.99    48888.64   2631.79 o 
  -3   3   2    13849.93    15776.68    289.79 o 
  -1   3   2    15025.62    13934.38    219.61 o 
   1   3   2    14269.32    12593.84    319.71 o 
   3   3   2    44208.60    44427.94    807.98 o 
   5   3   2    35174.95    35100.00    670.30 o 
   7   3   2    18669.92    17370.10   2703.72 o 
   9   3   2    10191.42    10337.75    245.09 o 
  11   3   2     2541.51     2801.20    114.80 o 
  13   3   2     2179.85     1675.97     92.50 o 
  15   3   2     3318.47     3184.83    108.48 o 
  17   3   2     7459.45     6799.98    173.49 o 
  19   3   2    17911.59    17046.81    330.17 o 
  21   3   2      863.77      937.87     80.08 o 
  23   3   2    11561.04    10204.01    138.07 o 
  25   3   2     8612.11     9202.43    238.41 o 
  27   3   2     3845.90     3433.65    205.88 o 
  29   3   2     6494.00     7301.05    272.57 o 
  31   3   2     4197.18     3678.23    121.12 o 
  33   3   2     2412.57     2551.15     98.85 o 
  35   3   2     4450.17     4556.56    175.47 o 
  37   3   2     1171.33     1207.83     74.22 o 
  39   3   2     3617.99     4180.75    192.75 o 
  41   3   2     7545.30     7641.92    437.92 o 
  43   3   2     1601.71     1627.62     99.40 o 
  45   3   2     4050.04     4341.98    244.41 o 
  47   3   2     1885.05     1815.06     94.22 o 
  49   3   2     1630.58     1439.46     97.32 o 
  51   3   2       29.37       82.00     90.12 o 
  53   3   2     2473.82     2142.24    127.76 o 
  55   3   2     6589.62     7541.31    785.71 o 
  57   3   2     2126.04     1914.26    216.04 o 
  59   3   2      892.68     1029.12    119.32 o 
  61   3   2      272.55      180.31    109.62 o 
  63   3   2     1401.81     1250.88    122.49 o 
  65   3   2      563.36      522.46    114.55 o 
  67   3   2     1032.41     1175.56     97.26 o 
  69   3   2      441.41      274.60     81.88 o 
  71   3   2      325.80      296.54     93.61 o 
  73   3   2      268.87      271.21     96.38 o 
  75   3   2      131.15      132.70    100.77 o 
  77   3   2      774.85      809.82    107.57 o 
  79   3   2       97.09       60.63    101.78 o 
  81   3   2      149.98      161.05     90.64 o 
  83   3   2       93.83       42.54    104.84 o 
  85   3   2       82.69      108.09     96.41 o 
  87   3   2      126.98       99.13    114.43 o 
 -86   4   2      200.63      217.07    145.56 o 
 -84   4   2      528.87      474.60    143.62 o 
 -82   4   2      328.88      331.85    135.40 o 
 -80   4   2       16.31       88.13    130.33 o 
 -78   4   2      269.19      220.36    131.68 o 
 -76   4   2      633.14      624.00    136.98 o 
 -74   4   2       45.61       66.11    125.17 o 
 -72   4   2      115.44      154.07    127.42 o 
 -70   4   2       52.78       65.58    187.34 o 
 -68   4   2      140.66      352.24    171.51 o 
 -66   4   2      857.15      871.81    183.16 o 
 -64   4   2       42.85      152.03    166.47 o 
 -62   4   2      179.42      252.92    169.42 o 
 -60   4   2      238.29      289.10    173.60 o 
 -58   4   2      441.34      680.47    133.94 o 
 -56   4   2      553.28      633.51    173.42 o 
 -54   4   2      226.75      270.14    156.03 o 
 -52   4   2      786.18      979.66    167.51 o 
 -50   4   2     3273.98     3067.35    154.64 o 
 -48   4   2      974.90      928.69    155.68 o 
 -46   4   2     1896.29     1952.54    137.24 o 
 -44   4   2       24.63       -4.52    130.98 o 
 -42   4   2      105.60      205.26    139.68 o 
 -40   4   2      394.95      452.95    144.03 o 
 -38   4   2      169.98      168.88     81.27 o 
 -36   4   2     1076.69      977.20     88.91 o 
 -34   4   2      333.56      446.11     92.74 o 
 -32   4   2     6519.30     6071.48    383.78 o 
 -30   4   2    12558.83    12106.29    799.05 o 
 -28   4   2     4123.52     3950.03    458.95 o 
 -26   4   2       49.15       97.76     90.32 o 
 -24   4   2     9722.58    10267.04    704.57 o 
 -22   4   2     5588.54     5975.77    446.60 o 
 -20   4   2     7412.30     7849.03    339.37 o 
 -18   4   2      604.45      397.18     80.74 o 
 -16   4   2     3731.24     4365.05    131.72 o 
 -14   4   2     7803.25     8570.78    164.02 o 
 -12   4   2    10814.52    11132.44    190.12 o 
 -10   4   2     6578.15     6159.08    141.26 o 
  -8   4   2     1647.14     1943.95     95.57 o 
  -6   4   2      798.76     1100.50     91.84 o 
  -4   4   2     1844.83     1366.71    107.99 o 
  -2   4   2     5780.90     5325.76    132.22 o 
   0   4   2     3306.27     2660.83    145.59 o 
   2   4   2     1320.03     1260.10     93.35 o 
   4   4   2     3368.96     3964.72    240.13 o 
   6   4   2       84.56      176.85     94.00 o 
   8   4   2     3148.29     3185.54    295.01 o 
  10   4   2    18815.45    21097.85    290.49 o 
  12   4   2    21363.87    19345.23    714.51 o 
  14   4   2     2956.08     3427.60    118.43 o 
  16   4   2     2843.94     2573.91    147.22 o 
  18   4   2       88.85      165.52     70.07 o 
  20   4   2    15470.52    17262.29    430.22 o 
  22   4   2    10508.67     9826.64    227.68 o 
  24   4   2     7207.88     7933.20    230.13 o 
  26   4   2      190.34      173.36     61.05 o 
  28   4   2     5183.05     5306.40    184.69 o 
  30   4   2     5047.31     5227.00    224.00 o 
  32   4   2     4064.49     3958.92     98.50 o 
  34   4   2     2644.92     2790.28     85.09 o 
  36   4   2       25.71       24.01     59.48 o 
  38   4   2      616.84      663.94     67.48 o 
  40   4   2     2315.66     2399.77     86.16 o 
  42   4   2     1275.96     1226.50     94.12 o 
  44   4   2      165.07      246.37     74.27 o 
  46   4   2     5321.53     5014.28    239.49 o 
  48   4   2      131.21      215.77     93.32 o 
  50   4   2       29.86       56.48     90.28 o 
  52   4   2      608.92      886.22     89.04 o 
  54   4   2     3867.81     3718.33    133.86 o 
  56   4   2      788.93      874.08    117.55 o 
  58   4   2     3133.29     3587.17    374.68 o 
  60   4   2       29.65       38.41    111.04 o 
  62   4   2     2935.36     3191.30    310.41 o 
  64   4   2        3.40       48.14     90.47 o 
  66   4   2      958.11     1102.42     87.52 o 
  68   4   2      586.69      585.92     86.74 o 
  70   4   2      195.79      225.23     85.68 o 
  72   4   2      110.62      146.77     72.04 o 
  74   4   2        9.86       89.40     85.13 o 
  76   4   2      270.48      155.42     90.39 o 
  78   4   2      397.97      363.19    104.58 o 
  80   4   2       15.87       14.20    104.16 o 
  82   4   2      559.14      444.52    113.09 o 
  84   4   2       47.77       43.76     92.90 o 
 -81   5   2       77.11      174.59    142.20 o 
 -79   5   2       29.13       57.96    103.28 o 
 -77   5   2      126.70      171.27    129.23 o 
 -75   5   2      426.48      552.05    131.49 o 
 -73   5   2       93.34      110.69     97.55 o 
 -71   5   2       34.41       90.45    122.98 o 
 -69   5   2      433.11      524.10    175.34 o 
 -67   5   2      132.40      169.25    171.16 o 
 -65   5   2      152.80      121.59    116.54 o 
 -63   5   2      347.93      428.43    170.12 o 
 -61   5   2      135.08      291.71    165.77 o 
 -59   5   2      497.75      718.22    175.86 o 
 -57   5   2      105.32      108.19    164.73 o 
 -55   5   2      731.33     1076.55    180.38 o 
 -53   5   2      397.96      696.30    170.64 o 
 -51   5   2      439.91      375.37    162.99 o 
 -49   5   2     1412.04     1465.66    127.33 o 
 -47   5   2     2258.12     2285.29    171.34 o 
 -45   5   2     3385.02     4037.79    183.16 o 
 -43   5   2     1407.54     1350.92    109.16 o 
 -41   5   2      255.01      271.24    104.97 o 
 -39   5   2     1610.28     1333.33    112.12 o 
 -37   5   2     2714.60     2981.09    193.36 o 
 -35   5   2     2975.98     3005.66    115.81 o 
 -33   5   2      661.85      676.89     90.03 o 
 -31   5   2     1950.86     2136.69     89.50 o 
 -29   5   2     2405.89     2273.94     98.92 o 
 -27   5   2      417.95      595.68     83.65 o 
 -25   5   2     1369.68     1363.78     87.43 o 
 -23   5   2     2063.16     2262.97    248.05 o 
 -21   5   2      940.66      969.29     98.94 o 
 -19   5   2     1161.33     1775.57    103.24 o 
 -17   5   2     1782.43     1892.16    110.63 o 
 -15   5   2      740.11      803.20     96.42 o 
 -13   5   2     1346.00     1322.75     81.67 o 
 -11   5   2      573.10      608.82     96.00 o 
  -9   5   2     4046.61     4699.81    546.97 o 
  -7   5   2     3851.74     3897.11    139.68 o 
  -5   5   2      345.93      243.49     77.52 o 
  -3   5   2    12486.17    10051.02    567.32 o 
  -1   5   2     1187.42     1185.15     99.82 o 
   1   5   2      142.30       82.36     73.85 o 
   3   5   2    13915.55    14405.70    194.08 o 
   5   5   2     1319.74     1863.46     96.62 o 
   7   5   2     6805.63     7515.98    675.17 o 
   9   5   2    15345.26    14430.59   1103.42 o 
  11   5   2     6219.11     6414.93    624.03 o 
  13   5   2     1403.48     1415.51     91.17 o 
  15   5   2    21281.13    20852.15    247.50 o 
  17   5   2     5858.58     5136.86    222.85 o 
  19   5   2     1891.76     1749.14     83.86 o 
  21   5   2     2381.55     2474.18     86.32 o 
  23   5   2     6065.48     5914.06    166.18 o 
  25   5   2     1591.69     1509.31     84.96 o 
  27   5   2     2668.09     2728.93    108.69 o 
  29   5   2     1010.80     1071.24     71.23 o 
  31   5   2      362.05      235.22     66.91 o 
  33   5   2     1209.65     1281.66     67.95 o 
  35   5   2       61.20      140.07     70.10 o 
  37   5   2     1638.83     1787.38     77.55 o 
  39   5   2     1251.07     1242.07     82.98 o 
  41   5   2      563.63      399.26     77.61 o 
  43   5   2    11770.33    10871.52    451.13 o 
  45   5   2     7803.53     8036.17    428.18 o 
  47   5   2      156.31      126.74     68.55 o 
  49   5   2      739.10      661.17     97.93 o 
  51   5   2     1341.30     1365.37    117.65 o 
  53   5   2     3310.34     3575.50    194.56 o 
  55   5   2      178.65      147.28     84.61 o 
  57   5   2     3458.17     3433.67    290.75 o 
  59   5   2      936.52      992.02    103.65 o 
  61   5   2     1349.37     1400.22    128.44 o 
  63   5   2     1118.82     1215.72    125.83 o 
  65   5   2      268.86      285.29     74.78 o 
  67   5   2      152.36      169.43     83.11 o 
  69   5   2      157.14      129.13     81.89 o 
  71   5   2      135.03      145.81     96.24 o 
  73   5   2      260.17      334.86     92.49 o 
  75   5   2      117.70      102.70     98.75 o 
  77   5   2        8.14       76.87    103.21 o 
  79   5   2       91.17       67.84    109.26 o 
  81   5   2       39.02      101.46     94.01 o 
 -78   6   2      144.20      184.28    106.98 o 
 -76   6   2       38.39       79.04    130.84 o 
 -74   6   2      200.28      227.26    130.40 o 
 -72   6   2        1.41      -15.13     99.82 o 
 -70   6   2      303.31      377.98    181.95 o 
 -68   6   2      379.75      516.97    173.60 o 
 -66   6   2       82.53      138.63    121.76 o 
 -64   6   2       48.30       44.01    168.21 o 
 -62   6   2      241.22      182.82    119.33 o 
 -60   6   2      272.96      408.25    165.42 o 
 -58   6   2      999.96     1038.28    125.76 o 
 -56   6   2      376.32      420.95    160.03 o 
 -54   6   2     1430.48     1265.97    123.50 o 
 -52   6   2     1387.47     1418.35    169.77 o 
 -50   6   2      225.10      258.31    155.86 o 
 -48   6   2     1538.07     1621.31    120.91 o 
 -46   6   2     1067.98     1061.09    126.88 o 
 -44   6   2      548.30      533.06    110.55 o 
 -42   6   2      215.37      179.30     87.61 o 
 -40   6   2       67.99       61.10     71.88 o 
 -38   6   2      230.01      142.06     94.26 o 
 -36   6   2     2199.76     2218.81    154.54 o 
 -34   6   2     1029.78     1090.94     94.69 o 
 -32   6   2     2279.88     2612.34    107.44 o 
 -30   6   2     1264.72     1201.61     93.09 o 
 -28   6   2     1847.57     1972.22     95.79 o 
 -26   6   2      147.17       95.92     78.09 o 
 -24   6   2     2215.01     2369.03    129.99 o 
 -22   6   2       99.30      105.15     67.56 o 
 -20   6   2     1134.64     1036.75     78.55 o 
 -18   6   2      216.78      106.47     78.32 o 
 -16   6   2      225.46      169.95     95.84 o 
 -14   6   2      377.37      421.88     73.68 o 
 -12   6   2     4358.60     4197.90    130.36 o 
 -10   6   2     2348.08     2461.74    195.25 o 
  -8   6   2      493.92      350.79     81.14 o 
  -6   6   2      804.45     1022.69     86.63 o 
  -4   6   2     4622.93     4016.88    297.01 o 
  -2   6   2     5098.33     4187.43    269.09 o 
   0   6   2       43.23      103.97     88.51 o 
   2   6   2     2350.51     2826.53    233.52 o 
   4   6   2       16.87       61.59     71.17 o 
   6   6   2      589.78      817.28     82.34 o 
   8   6   2     4309.84     4039.11    377.72 o 
  10   6   2     4625.52     5135.23    120.05 o 
  12   6   2     4089.48     4664.18    290.31 o 
  14   6   2     8063.88     9196.30    700.48 o 
  16   6   2      521.38      636.89     96.49 o 
  18   6   2     1820.90     1692.19     93.96 o 
  20   6   2     7693.63     7306.34    199.35 o 
  22   6   2     1384.66     1894.47     83.92 o 
  24   6   2      974.52      803.47     72.47 o 
  26   6   2     2918.99     2776.68     90.61 o 
  28   6   2     1878.91     1777.19     75.42 o 
  30   6   2     3847.53     3870.40    102.65 o 
  32   6   2      296.81      268.89     77.12 o 
  34   6   2      368.60      477.83     63.73 o 
  36   6   2      600.43      610.53     81.32 o 
  38   6   2     1604.24     1617.23     76.12 o 
  40   6   2     1101.72     1175.00     88.66 o 
  42   6   2      175.02      193.23     68.63 o 
  44   6   2      578.46      747.59     97.48 o 
  46   6   2      371.99      232.91     88.09 o 
  48   6   2      364.05      324.77     80.36 o 
  50   6   2     1759.44     1388.82     82.28 o 
  52   6   2      730.26      651.59     87.23 o 
  54   6   2      385.04      370.22     69.76 o 
  56   6   2        3.14       76.73     82.66 o 
  58   6   2       92.96      111.55     91.34 o 
  60   6   2      210.24      176.51     81.53 o 
  62   6   2      994.90     1006.83     84.56 o 
  64   6   2      428.04      442.90    103.98 o 
  66   6   2      369.58      301.53    101.71 o 
  68   6   2      296.87      285.73     89.46 o 
  70   6   2      124.80      130.04     91.90 o 
  72   6   2      202.20      180.50     91.11 o 
  74   6   2      479.04      419.13     98.38 o 
  76   6   2      308.32      417.47    105.52 o 
 -73   7   2      169.99      118.01     95.86 o 
 -71   7   2       13.39       -3.27     94.08 o 
 -69   7   2      133.97      235.35    128.02 o 
 -67   7   2       33.10       45.57    170.29 o 
 -65   7   2      427.25      308.41    128.20 o 
 -63   7   2      472.61      523.92    180.03 o 
 -61   7   2      216.75      244.74    124.54 o 
 -59   7   2       44.65      158.29    174.29 o 
 -57   7   2       59.86      175.86    125.94 o 
 -55   7   2      608.15      547.23    167.34 o 
 -53   7   2      581.99      736.48    166.99 o 
 -51   7   2     1092.14      788.76    104.63 o 
 -49   7   2      605.25      609.12    116.83 o 
 -47   7   2     1202.32     1219.52    121.95 o 
 -45   7   2     1587.48     1718.51    104.06 o 
 -43   7   2     2106.30     1929.66    119.62 o 
 -41   7   2     1297.32     1211.43    114.61 o 
 -39   7   2     1206.38     1241.84     96.49 o 
 -37   7   2      538.67      544.46     86.98 o 
 -35   7   2     1242.52     1109.55     96.37 o 
 -33   7   2     2014.62     1621.20     87.25 o 
 -31   7   2     2038.55     2336.31     93.04 o 
 -29   7   2     2792.47     2727.93     93.23 o 
 -27   7   2      946.50     1019.45     88.55 o 
 -25   7   2     2701.14     2564.61    100.53 o 
 -23   7   2     1942.58     2180.77     96.65 o 
 -21   7   2      331.08      255.66     77.31 o 
 -19   7   2     1632.89     1856.59     83.99 o 
 -17   7   2     2248.54     2314.96     89.47 o 
 -15   7   2     1716.66     1725.45     94.77 o 
 -13   7   2     9917.98     9797.41    427.65 o 
 -11   7   2     3528.45     2936.86    168.75 o 
  -9   7   2     2354.82     2849.29    189.35 o 
  -7   7   2      349.27      380.72     81.47 o 
  -5   7   2     7800.21     7025.22    326.32 o 
  -3   7   2      260.21      227.52    104.98 o 
  -1   7   2     1726.89     1318.43    107.57 o 
   1   7   2     1448.55     1392.49     93.08 o 
   3   7   2     2657.63     2575.24    119.37 o 
   5   7   2     5076.32     5485.22    473.04 o 
   7   7   2     2201.50     2346.78    199.86 o 
   9   7   2     5968.12     6544.27    568.63 o 
  11   7   2     1238.26     1618.32    131.94 o 
  13   7   2     2918.72     3201.26    113.80 o 
  15   7   2     2407.60     2566.92    122.57 o 
  17   7   2     4119.65     4246.35    126.49 o 
  19   7   2     1325.45     1195.87     89.80 o 
  21   7   2     1408.33     1683.57     77.33 o 
  23   7   2     3466.52     3435.57    134.06 o 
  25   7   2     1406.92     1543.05    109.06 o 
  27   7   2     3575.70     3549.37    102.51 o 
  29   7   2     2169.92     1850.33    114.66 o 
  31   7   2      733.97      673.44     84.18 o 
  33   7   2     1141.00     1149.63     87.85 o 
  35   7   2     4557.17     4858.28    180.52 o 
  37   7   2     1813.10     1788.51     85.53 o 
  39   7   2     1370.15     1364.27     75.18 o 
  41   7   2       80.79      127.85     63.25 o 
  43   7   2       67.86      116.02     69.37 o 
  45   7   2      209.51      171.80     77.52 o 
  47   7   2      219.43      286.84     70.66 o 
  49   7   2      943.70     1002.57     89.61 o 
  51   7   2      237.53      297.82     85.92 o 
  53   7   2      348.66      254.94     76.04 o 
  55   7   2      413.87      396.28     79.69 o 
  57   7   2      237.38      223.41     87.66 o 
  59   7   2      123.82      144.55     71.38 o 
  61   7   2       10.72       80.69     96.46 o 
  63   7   2      450.49      556.32    104.11 o 
  65   7   2       91.02      208.02     90.00 o 
  67   7   2        5.70      -33.80     77.59 o 
  69   7   2      453.22      425.22    108.60 o 
  71   7   2      110.96      116.06    110.12 o 
 -66   8   2       13.67       61.75    182.47 o 
 -64   8   2      392.40      202.12    186.82 o 
 -62   8   2       44.15      193.78    179.16 o 
 -60   8   2      267.17      130.29    179.51 o 
 -58   8   2      629.79      435.04    123.33 o 
 -56   8   2      425.16      666.04    170.12 o 
 -54   8   2      756.83      882.20    144.91 o 
 -52   8   2      206.38      181.20    106.15 o 
 -50   8   2      568.98      578.54    115.19 o 
 -48   8   2      671.66      544.96    110.02 o 
 -46   8   2      130.67      124.86     80.27 o 
 -44   8   2     1327.63     1460.80     97.14 o 
 -42   8   2     1705.02     1590.16    127.91 o 
 -40   8   2      220.73      327.37    100.07 o 
 -38   8   2      907.03      835.58    101.09 o 
 -36   8   2      525.65      618.97     93.27 o 
 -34   8   2     1732.53     1914.05    104.71 o 
 -32   8   2      224.90      302.10     87.22 o 
 -30   8   2      677.44      702.46     91.21 o 
 -28   8   2        6.17       33.87     82.26 o 
 -26   8   2       47.40       18.15     84.07 o 
 -24   8   2      277.38      358.02     76.43 o 
 -22   8   2      651.42      706.91     74.66 o 
 -20   8   2      547.55      726.50     74.31 o 
 -18   8   2     2628.64     3183.09    124.50 o 
 -16   8   2      644.62      668.45     87.43 o 
 -14   8   2       18.11       32.85     64.01 o 
 -12   8   2     1532.94     1288.38     76.23 o 
 -10   8   2     1121.83     1048.70     88.74 o 
  -8   8   2     2091.73     2198.12     98.40 o 
  -6   8   2       93.54      140.00     62.68 o 
  -4   8   2      855.91      889.02     75.01 o 
  -2   8   2     1775.35     1758.73    111.55 o 
   0   8   2     3609.00     3513.55    278.23 o 
   2   8   2     1522.34     1487.09    122.46 o 
   4   8   2        2.12       21.45     58.85 o 
   6   8   2        9.14       11.31     77.56 o 
   8   8   2     1086.89      849.32     85.82 o 
  10   8   2     1257.10     1210.68     90.94 o 
  12   8   2      493.79      563.44     86.12 o 
  14   8   2     1782.22     1791.62     80.34 o 
  16   8   2      400.71      511.02     59.58 o 
  18   8   2      999.53      968.84     67.13 o 
  20   8   2     1787.64     1550.73     76.75 o 
  22   8   2      631.32      742.55     73.46 o 
  24   8   2     1274.33     1008.06     78.73 o 
  26   8   2      221.47      191.39     66.33 o 
  28   8   2      135.65       87.25     67.44 o 
  30   8   2     1304.88     1221.09     70.27 o 
  32   8   2      865.64      944.21     64.85 o 
  34   8   2        1.85       48.88     72.35 o 
  36   8   2      377.06      474.90     76.86 o 
  38   8   2      128.04      102.83     57.51 o 
  40   8   2      139.48      190.67     82.29 o 
  42   8   2      385.12      285.53     76.78 o 
  44   8   2      141.68      242.90     73.92 o 
  46   8   2      358.99      350.50     77.12 o 
  48   8   2      886.77      932.81     92.28 o 
  50   8   2      901.88      838.99     82.97 o 
  52   8   2      185.57      145.57     86.82 o 
  54   8   2      340.98      366.81     85.60 o 
  56   8   2       94.58      152.77     79.27 o 
  58   8   2       37.05       55.42     87.20 o 
  60   8   2      788.69      736.20     82.45 o 
  62   8   2      274.29      323.37    106.06 o 
  64   8   2       65.01       59.31     93.41 o 
  66   8   2       65.39      107.54     98.29 o 
 -59   9   2       31.58       33.57    138.81 o 
 -57   9   2      157.66       71.49    178.99 o 
 -55   9   2      444.05      527.42    140.11 o 
 -53   9   2      443.55      399.90    104.32 o 
 -51   9   2      122.17      126.45     95.23 o 
 -49   9   2      179.78      225.42    117.59 o 
 -47   9   2      143.53      119.26    106.85 o 
 -45   9   2       46.50       62.29     98.83 o 
 -43   9   2     1087.10     1006.55     96.50 o 
 -41   9   2      453.35      365.73     89.25 o 
 -39   9   2      157.28       73.34    102.77 o 
 -37   9   2     1105.43     1170.65    107.42 o 
 -35   9   2      245.90      253.60     94.72 o 
 -33   9   2     1459.70     1486.74    112.07 o 
 -31   9   2      180.08      148.92     93.96 o 
 -29   9   2      109.66       99.38     80.28 o 
 -27   9   2      500.78      648.47     96.27 o 
 -25   9   2     2542.97     2732.42    100.10 o 
 -23   9   2       90.09      100.17     68.63 o 
 -21   9   2      143.80      105.94     70.59 o 
 -19   9   2     2198.16     2416.64    102.13 o 
 -17   9   2      140.93      145.37     78.78 o 
 -15   9   2     1239.61     1595.72    163.64 o 
 -13   9   2     1739.73     1896.72    100.93 o 
 -11   9   2      466.56      486.65     80.94 o 
  -9   9   2     1051.23     1035.36     82.87 o 
  -7   9   2      940.27     1012.98     95.81 o 
  -5   9   2     2044.55     1995.58    126.91 o 
  -3   9   2     2450.01     1894.77    109.34 o 
  -1   9   2     1336.06     1646.37    116.02 o 
   1   9   2      598.63      602.43     79.91 o 
   3   9   2     3327.61     3838.16    144.76 o 
   5   9   2       74.57       85.34     76.59 o 
   7   9   2      115.57      197.18     69.96 o 
   9   9   2      253.84      452.95     71.92 o 
  11   9   2     2563.60     2762.85     88.21 o 
  13   9   2      634.64      397.10     66.60 o 
  15   9   2     1590.75     1716.32    111.95 o 
  17   9   2      453.26      477.63     67.69 o 
  19   9   2     1165.70     1106.26     80.05 o 
  21   9   2     2452.27     2069.33    104.52 o 
  23   9   2     1018.38     1193.49     87.35 o 
  25   9   2      658.36      881.80     83.74 o 
  27   9   2     1630.63     1656.01     77.70 o 
  29   9   2       87.83       55.80     61.57 o 
  31   9   2      215.50      198.24     75.79 o 
  33   9   2      160.47      221.10     74.93 o 
  35   9   2      344.28      290.49     69.35 o 
  37   9   2      261.42      181.40     77.19 o 
  39   9   2       11.78       53.26     69.08 o 
  41   9   2       95.91      126.53     86.62 o 
  43   9   2       31.69      170.08     87.46 o 
  45   9   2        4.44       26.48     72.07 o 
  47   9   2       22.47       45.28     95.20 o 
  49   9   2      365.40      390.89     86.83 o 
  51   9   2      362.38      319.43     89.72 o 
  53   9   2       14.04       62.26     91.30 o 
  55   9   2       61.21       39.80     82.20 o 
  57   9   2       44.65       22.39     90.44 o 
 -48  10   2      213.07      207.78     99.29 o 
 -46  10   2       18.85       19.83    116.45 o 
 -44  10   2      228.68      139.59    111.11 o 
 -42  10   2       55.62       59.18    111.95 o 
 -40  10   2       52.22      142.55    109.66 o 
 -38  10   2      897.27      739.28    107.80 o 
 -36  10   2      561.27      422.93    105.60 o 
 -34  10   2       49.66       40.61     84.28 o 
 -32  10   2      138.35       83.91     87.48 o 
 -30  10   2       27.57        8.49     99.00 o 
 -28  10   2      164.82      158.87    100.60 o 
 -26  10   2      255.53      199.02     99.39 o 
 -24  10   2      165.74      153.56     86.33 o 
 -22  10   2      285.07      252.45     99.26 o 
 -20  10   2      711.51      673.91     82.94 o 
 -18  10   2      144.60      108.41     80.27 o 
 -16  10   2      141.30      199.02     84.75 o 
 -14  10   2       88.10      105.20     93.25 o 
 -12  10   2       32.13       62.38     78.80 o 
 -10  10   2      848.06      867.09     99.24 o 
  -8  10   2      550.92      482.29     85.51 o 
  -6  10   2     1422.89     1411.49    112.36 o 
  -4  10   2      233.37      195.30     74.16 o 
  -2  10   2      606.46      694.51     99.08 o 
   0  10   2      116.36      125.42     70.38 o 
   2  10   2      624.31      791.00     97.35 o 
   4  10   2      381.75      402.11     85.46 o 
   6  10   2      226.57      230.95     73.47 o 
   8  10   2       67.79       65.41     66.66 o 
  10  10   2      208.97      271.35     76.93 o 
  12  10   2      275.98      312.54     75.50 o 
  14  10   2        9.01       16.32     73.92 o 
  16  10   2      144.50       59.08     73.20 o 
  18  10   2      309.44      394.83     75.01 o 
  20  10   2      807.19      675.25     78.05 o 
  22  10   2       16.12       58.69     76.03 o 
  24  10   2      285.14      314.50     69.66 o 
  26  10   2      600.52      556.23     72.37 o 
  28  10   2      165.60      219.18     69.81 o 
  30  10   2       74.37       22.78     87.77 o 
  32  10   2      253.27      326.37     96.63 o 
  34  10   2      220.09      362.55     89.30 o 
  36  10   2      336.10      430.75    108.13 o 
  38  10   2      768.00      808.25    122.11 o 
  40  10   2       36.79       64.91     79.74 o 
  42  10   2       61.25      107.07    112.12 o 
  44  10   2       67.86       76.05     88.79 o 
  46  10   2      224.46      270.49     95.42 o 
  48  10   2      201.25      160.17     92.58 o 
 -35  11   2      349.52      337.89    101.24 o 
 -33  11   2      264.12      297.66     94.46 o 
 -31  11   2      139.76       92.40     94.78 o 
 -29  11   2       52.94      148.85     91.48 o 
 -27  11   2      186.96      210.92     89.38 o 
 -25  11   2       99.74      119.84    108.86 o 
 -23  11   2      407.11      548.07    111.57 o 
 -21  11   2      270.64      268.89     92.66 o 
 -19  11   2      118.98      217.38    106.29 o 
 -17  11   2      673.26      658.14    121.06 o 
 -15  11   2      482.36      609.53     88.38 o 
 -13  11   2       19.33       45.23    101.63 o 
 -11  11   2      291.03      324.16     81.59 o 
  -9  11   2       22.64       67.01     85.89 o 
  -7  11   2      116.08       48.54    100.55 o 
  -5  11   2      194.75      288.22     90.78 o 
  -3  11   2      707.36      578.00    103.49 o 
  -1  11   2      953.33     1082.60    110.53 o 
   1  11   2      153.81      111.66     90.19 o 
   3  11   2       38.25       35.30     71.81 o 
   5  11   2       18.89       78.85     68.86 o 
   7  11   2      151.10      191.60     81.23 o 
   9  11   2      179.12      260.68     84.59 o 
  11  11   2      335.63      290.93     83.67 o 
  13  11   2      371.57      283.73     89.74 o 
  15  11   2       48.38       36.87     88.68 o 
  17  11   2      269.25      311.24     93.13 o 
  19  11   2       82.27       88.33     81.98 o 
  21  11   2      346.32      293.79     84.44 o 
  23  11   2        1.66        6.06     84.07 o 
  25  11   2      313.21      363.51     94.68 o 
  27  11   2       44.27       28.64     84.42 o 
  29  11   2      155.44      251.49    108.50 o 
  31  11   2       56.42       18.77     94.73 o 
  33  11   2       14.07      106.76     91.80 o 
   5  -7   3     1909.59     2120.57    128.02 o 
   7  -7   3      870.21      874.42    152.38 o 
   9  -7   3     3006.03     2661.36    178.12 o 
  11  -7   3     1658.92     1567.07    176.03 o 
  13  -7   3      942.55     1169.09    166.29 o 
  15  -7   3       82.99       98.97    141.77 o 
  17  -7   3     3154.05     3538.40    198.82 o 
  19  -7   3      269.59      265.79    161.07 o 
  21  -7   3     1717.93     2088.56    181.42 o 
  23  -7   3     4473.11     4153.99    205.43 o 
  25  -7   3      775.12      631.42    157.42 o 
  27  -7   3      863.40     1077.94    172.03 o 
 -76  -6   3       51.41      -19.13    200.04 o 
 -74  -6   3       23.13      -40.88    145.94 o 
 -72  -6   3      159.95      129.42    191.34 o 
 -70  -6   3      338.33      504.27    193.25 o 
 -68  -6   3      520.97      572.45    139.68 o 
 -66  -6   3      779.19      662.73    187.69 o 
 -64  -6   3      149.52      304.93    187.17 o 
 -62  -6   3       87.90      140.55    178.82 o 
 -60  -6   3      314.57      108.37    125.07 o 
 -58  -6   3      393.65      300.58    129.59 o 
 -56  -6   3      776.81      715.26    177.60 o 
 -54  -6   3      728.30      536.10    176.03 o 
 -52  -6   3     1906.28     1557.16    186.12 o 
 -50  -6   3     2871.16     2416.80    194.99 o 
 -48  -6   3      241.85      237.78    173.60 o 
 -46  -6   3     3656.82     3075.01    205.95 o 
 -44  -6   3       83.23       80.71    162.12 o 
 -42  -6   3     2258.15     2378.88    153.94 o 
 -40  -6   3     1792.50     1678.57    181.08 o 
 -38  -6   3     4065.37     3325.31    196.38 o 
 -36  -6   3      457.83      667.08    159.33 o 
 -34  -6   3     3368.19     2736.68    192.73 o 
 -32  -6   3      357.86      367.72    156.38 o 
 -30  -6   3      152.66      267.35    154.12 o 
 -14  -6   3      170.48      201.08    146.98 o 
 -12  -6   3      113.47      103.85     97.93 o 
 -10  -6   3     1356.01     1378.86    159.86 o 
  -8  -6   3       13.19      111.33    132.37 o 
  -6  -6   3      239.04      387.03    104.19 o 
  -4  -6   3     2327.11     1953.58    159.68 o 
  -2  -6   3     1230.51     1451.40    122.11 o 
   0  -6   3     3655.57     3277.30    171.34 o 
   2  -6   3      342.79      262.31    102.63 o 
   4  -6   3     1689.90     1880.17    155.51 o 
   6  -6   3     5649.43     5357.69    198.99 o 
   8  -6   3     2969.01     2901.93    143.33 o 
  10  -6   3     1033.26      946.26    152.90 o 
  12  -6   3      488.88      697.00    153.25 o 
  14  -6   3     1036.89      997.58    118.11 o 
  16  -6   3     1669.95     1667.79    141.59 o 
  18  -6   3     1427.05     1535.94    168.55 o 
  20  -6   3      149.29      257.09    148.72 o 
  22  -6   3     6148.75     6295.08    228.22 o 
  24  -6   3     3352.43     3202.33    196.73 o 
  26  -6   3     2463.32     2719.29    186.12 o 
  28  -6   3      121.72      164.03    109.41 o 
  30  -6   3      262.32      201.78    148.90 o 
  32  -6   3     1107.56     1125.25    163.33 o 
  34  -6   3     2455.06     2540.12    192.04 o 
  36  -6   3     1558.64     1368.60    176.55 o 
  38  -6   3      706.89      678.04    161.60 o 
  40  -6   3     5565.95     5337.34    248.05 o 
  42  -6   3      617.83      646.73    169.60 o 
  44  -6   3      883.83      981.57    180.73 o 
  46  -6   3      374.55      460.09    206.82 o 
 -81  -5   3       34.49      -30.27    152.72 o 
 -79  -5   3      218.40      109.93    202.12 o 
 -77  -5   3      227.84      307.19    129.76 o 
 -75  -5   3      597.20      459.56    197.08 o 
 -73  -5   3      374.54      373.46    144.55 o 
 -71  -5   3      208.93      193.08    181.77 o 
 -69  -5   3        7.11      -28.35    192.21 o 
 -67  -5   3      371.70      340.76    186.99 o 
 -65  -5   3       53.60      195.69    162.12 o 
 -63  -5   3      332.15      243.00    120.89 o 
 -61  -5   3      113.83      117.24    166.81 o 
 -59  -5   3      126.02      128.55    173.60 o 
 -57  -5   3      599.65      617.51    133.76 o 
 -55  -5   3     1808.95     1554.55    193.95 o 
 -53  -5   3     1491.92     1402.17    184.38 o 
 -51  -5   3      409.98      185.43    170.29 o 
 -49  -5   3       53.41      -15.31    116.02 o 
 -47  -5   3      433.79      241.09    154.12 o 
 -45  -5   3      761.48      659.95    159.86 o 
 -43  -5   3     1650.59     1620.65    161.94 o 
 -41  -5   3      158.76      171.86    155.51 o 
 -39  -5   3       58.55      104.19    145.42 o 
 -37  -5   3      696.21      647.42    159.51 o 
 -35  -5   3      619.36      704.48    153.42 o 
 -33  -5   3     1644.48     1760.33    177.25 o 
 -31  -5   3      248.11      122.98    153.07 o 
 -29  -5   3      522.61      448.26    155.33 o 
 -27  -5   3      585.99      563.93    157.25 o 
 -25  -5   3     1009.87      887.64     90.07 o 
 -23  -5   3      539.21      429.34     89.78 o 
 -21  -5   3     2914.44     2972.02    121.01 o 
 -19  -5   3    18448.62    17581.11    729.44 o 
 -17  -5   3     4062.45     4153.54    415.90 o 
 -15  -5   3     5479.76     5886.13    297.36 o 
 -13  -5   3     1442.62     1360.77    151.16 o 
 -11  -5   3     1833.86     1579.77    154.12 o 
  -9  -5   3     4441.75     4779.32    198.82 o 
  -7  -5   3    17603.17    20431.09    311.19 o 
  -5  -5   3    22931.98    25095.96    340.93 o 
  -3  -5   3      682.95      707.26    142.29 o 
  -1  -5   3     2551.50     2466.89    159.51 o 
   1  -5   3     1263.47     1293.28    115.50 o 
   3  -5   3     6967.41     6298.91    207.86 o 
   5  -5   3     1659.35     2039.51    159.33 o 
   7  -5   3     4618.86     4036.75    187.17 o 
   9  -5   3    10266.41     9521.07    242.31 o 
  11  -5   3      780.08      853.03    146.46 o 
  13  -5   3     3095.55     3986.30    188.21 o 
  15  -5   3     4287.82     4061.97    197.08 o 
  17  -5   3     1873.22     2037.77    141.59 o 
  19  -5   3      488.08      557.84    152.72 o 
  21  -5   3     1635.48     1675.27    166.47 o 
  23  -5   3     4033.10     3617.89    192.91 o 
  25  -5   3      938.05      926.43    160.20 o 
  27  -5   3     2021.38     2292.43    183.86 o 
  29  -5   3      820.23      844.50    159.51 o 
  31  -5   3     4563.09     3704.69    208.21 o 
  33  -5   3     3606.40     3797.57    213.95 o 
  35  -5   3     2359.99     2448.28    211.17 o 
  37  -5   3      325.30      370.16    145.94 o 
  39  -5   3     1687.30     1814.60    201.60 o 
  41  -5   3     1030.88      940.00    157.77 o 
  43  -5   3      968.20      946.09    167.16 o 
  45  -5   3     6383.54     6812.92    305.62 o 
  47  -5   3      178.96      131.68    158.64 o 
  49  -5   3       27.14       57.40    160.38 o 
  51  -5   3     2122.39     2327.39    255.87 o 
  53  -5   3      465.49      468.43    219.00 o 
  55  -5   3     1591.26     1765.89    262.14 o 
  57  -5   3      263.95      263.18    256.05 o 
 -84  -4   3      151.60      152.03    206.30 o 
 -82  -4   3      243.16      239.87    206.30 o 
 -80  -4   3       27.16       42.62    180.73 o 
 -78  -4   3       61.89       52.01    122.28 o 
 -76  -4   3       27.32      183.34    201.08 o 
 -74  -4   3       13.30       51.31    119.85 o 
 -72  -4   3      297.57      117.59    187.86 o 
 -70  -4   3      170.22       76.71    131.85 o 
 -68  -4   3     1183.34     1073.07    186.47 o 
 -66  -4   3      400.26      499.57    126.11 o 
 -64  -4   3      311.27      295.88    166.81 o 
 -62  -4   3      329.19      349.98    116.02 o 
 -60  -4   3      752.94      341.98    158.81 o 
 -58  -4   3      260.13      238.83    114.98 o 
 -56  -4   3      558.98      648.64    171.51 o 
 -54  -4   3     2338.11     2287.73    145.59 o 
 -52  -4   3     3145.93     2841.05    189.77 o 
 -50  -4   3      955.85      853.55    122.63 o 
 -48  -4   3      681.04      466.35    154.12 o 
 -46  -4   3     5087.16     4666.26    178.12 o 
 -44  -4   3     2544.80     2638.23    180.56 o 
 -42  -4   3     1199.11     1222.66    158.29 o 
 -40  -4   3     2278.98     1956.54    139.85 o 
 -38  -4   3      367.30      524.62    151.85 o 
 -36  -4   3      165.06      298.32    152.55 o 
 -34  -4   3     1256.38     1199.70    130.29 o 
 -32  -4   3     6497.41     5774.11    181.60 o 
 -30  -4   3     4279.09     3976.04    186.12 o 
 -28  -4   3     4299.78     3670.07    175.68 o 
 -26  -4   3     5094.54     4780.54    166.47 o 
 -24  -4   3     2260.72     2385.31    134.29 o 
 -22  -4   3     8554.72     8174.73    227.35 o 
 -20  -4   3    11789.26     8853.12    243.18 o 
 -18  -4   3    19602.58    17404.62    310.14 o 
 -16  -4   3      508.95      652.82    105.58 o 
 -14  -4   3     2313.33     1938.66    198.65 o 
 -12  -4   3     5608.87     6253.78    294.92 o 
 -10  -4   3     6913.04     7058.36    222.56 o 
  -8  -4   3     1371.44     1534.65    129.85 o 
  -6  -4   3     6080.67     6680.00    224.04 o 
  -4  -4   3     2054.34     2139.95    154.90 o 
  -2  -4   3    39516.73    43796.65    486.53 o 
   0  -4   3    12137.16    12497.62    282.31 o 
   2  -4   3     2955.28     2649.71    148.72 o 
   4  -4   3     2614.74     2739.29    149.25 o 
   6  -4   3     1450.32     1817.55    133.07 o 
   8  -4   3     8461.38     8565.42    245.09 o 
  10  -4   3     8843.63     8455.83    241.09 o 
  12  -4   3      716.03      858.42    116.20 o 
  14  -4   3     1784.16     1416.61    150.11 o 
  16  -4   3     2808.34     2882.10    169.94 o 
  18  -4   3     1281.43     1343.38    130.29 o 
  20  -4   3    16100.06    13956.33    305.10 o 
  22  -4   3      842.62      706.39    150.64 o 
  24  -4   3     5996.06     5311.94    216.04 o 
  26  -4   3     2063.15     1791.81    171.16 o 
  28  -4   3     5090.77     4969.10    210.30 o 
  30  -4   3     2252.37     2289.47    177.25 o 
  32  -4   3     1366.31     1208.05    157.59 o 
  34  -4   3     2252.16     2206.15    180.56 o 
  36  -4   3      422.20      295.88    163.33 o 
  38  -4   3      827.99      651.25    147.33 o 
  40  -4   3       25.10       96.54    128.02 o 
  42  -4   3      735.90      747.62    178.99 o 
  44  -4   3     1249.48     1220.05    160.90 o 
  46  -4   3      259.95      116.72    170.47 o 
  48  -4   3     6149.91     5851.35    288.40 o 
  50  -4   3      892.46      932.35    211.17 o 
  52  -4   3     1520.09     1543.59    222.13 o 
  54  -4   3      576.95      514.53    206.47 o 
  56  -4   3       71.07       81.58    197.60 o 
  58  -4   3      607.96      686.39    217.61 o 
  60  -4   3     1230.83     1175.70    276.57 o 
  62  -4   3     1721.65     2018.11    351.02 o 
  64  -4   3      151.25       78.28    320.93 o 
 -87  -3   3      246.47      428.78    196.04 o 
 -85  -3   3       70.79       35.31    202.82 o 
 -83  -3   3      163.68       37.92    132.72 o 
 -81  -3   3       85.21      133.42    189.25 o 
 -79  -3   3       58.10      140.03    181.42 o 
 -77  -3   3       30.63       22.61    128.72 o 
 -75  -3   3      115.23      101.06    174.12 o 
 -73  -3   3       37.89      117.59    181.08 o 
 -71  -3   3      790.05      714.22    137.76 o 
 -69  -3   3     2351.97     1923.49    191.69 o 
 -67  -3   3     1023.60      879.99    125.76 o 
 -65  -3   3     1153.61      987.84    128.72 o 
 -63  -3   3      247.39      254.31    170.81 o 
 -61  -3   3      373.28      287.88    110.28 o 
 -59  -3   3     1222.39     1315.37    171.86 o 
 -37  -3   3      415.69      432.25    138.98 o 
 -35  -3   3     1864.27     1878.61    149.07 o 
 -33  -3   3      977.27      992.53    138.98 o 
 -31  -3   3     2162.58     2155.85    109.75 o 
 -29  -3   3     2761.78     2262.80    294.75 o 
 -27  -3   3     1977.13     1865.52    102.96 o 
 -25  -3   3      292.84      293.79     95.75 o 
 -23  -3   3     6336.66     6955.35    166.11 o 
 -21  -3   3     8507.13     8832.95    529.05 o 
 -19  -3   3     9162.46     9604.64    191.77 o 
 -17  -3   3    12449.67    11804.56    512.01 o 
 -15  -3   3     2563.71     2403.42    123.22 o 
 -13  -3   3     4095.96     3721.04    138.31 o 
 -11  -3   3    33236.32    30908.44   1991.67 o 
  -9  -3   3    30652.48    27475.40    347.54 o 
  -7  -3   3      640.92      735.38     79.22 o 
  -5  -3   3    11163.22    11895.64    289.18 o 
  -3  -3   3      371.47      263.79    125.33 o 
  -1  -3   3    21904.94    22396.66   1184.92 o 
   1  -3   3     1552.08     1070.70    107.16 o 
   3  -3   3     1739.76     1915.58    113.06 o 
   5  -3   3    16992.83    15981.69    383.72 o 
   7  -3   3     2769.84     2343.70    111.93 o 
   9  -3   3     3961.02     4645.97    128.96 o 
  11  -3   3       19.50       91.68     89.86 o 
  13  -3   3     6574.87     6215.40    150.23 o 
  15  -3   3    19811.90    18130.20   1306.33 o 
  17  -3   3     6243.98     6441.79    706.04 o 
  19  -3   3     8373.20     8466.61    254.83 o 
  21  -3   3     7885.88     6883.71    240.91 o 
  23  -3   3     1662.21     1472.97    162.29 o 
  25  -3   3     2315.37     1769.02    159.51 o 
  27  -3   3     1102.98      984.88    149.07 o 
  29  -3   3     1208.51     1292.76    155.68 o 
  31  -3   3     3131.44     2978.29    205.95 o 
  33  -3   3     2493.08     2156.57    171.34 o 
  35  -3   3     2228.86     2382.36    175.86 o 
  37  -3   3     2113.22     1983.85    167.86 o 
  39  -3   3      745.17      677.00    144.90 o 
  41  -3   3     4064.08     4245.14    220.56 o 
  43  -3   3      146.54      194.12    135.33 o 
  45  -3   3     1235.89      983.66    151.68 o 
  47  -3   3      487.08      487.57    169.60 o 
  49  -3   3      192.24      146.98    138.11 o 
  51  -3   3     3018.07     3239.38    238.31 o 
  53  -3   3      947.29      693.52    203.34 o 
  55  -3   3     2298.98     2569.35    253.61 o 
  57  -3   3       27.41      107.32    187.51 o 
  59  -3   3      936.53      991.49    244.22 o 
  61  -3   3     1927.70     2252.77    276.40 o 
  63  -3   3      460.55      506.01    234.30 o 
  65  -3   3      380.00      423.38    236.22 o 
  67  -3   3     2125.66     1924.18    346.15 o 
  69  -3   3       40.56       60.36    316.41 o 
 -88  -2   3      199.80      112.37    208.73 o 
 -86  -2   3        3.87        0.00    143.16 o 
 -84  -2   3       15.28       -4.00    139.85 o 
 -82  -2   3        9.57      -43.83    193.78 o 
 -80  -2   3      373.85      325.63    192.04 o 
 -78  -2   3      193.21       70.45    125.07 o 
 -76  -2   3      656.21      664.30    183.16 o 
 -74  -2   3      742.26      870.94    182.12 o 
 -72  -2   3     1005.12     1040.19    186.30 o 
 -70  -2   3      477.54      304.23    120.89 o 
 -46  -2   3     2438.83     2488.64    404.25 o 
 -44  -2   3     1233.30     1373.47    276.75 o 
 -42  -2   3     2360.47     2867.66    299.53 o 
 -40  -2   3     2484.82     2231.44    224.56 o 
 -38  -2   3     2612.19     2935.10    288.66 o 
 -36  -2   3     9918.74     9569.52    832.59 o 
 -34  -2   3     6567.93     6723.22    535.06 o 
 -32  -2   3     1473.17     1194.23    109.13 o 
 -30  -2   3      845.18      620.03    109.34 o 
 -28  -2   3     5445.25     6403.38    404.60 o 
 -26  -2   3     1862.16     1849.25    110.25 o 
 -24  -2   3    12527.82    13211.54    227.59 o 
 -22  -2   3     7880.88     6919.45    172.57 o 
 -20  -2   3    10537.21    12158.39    644.73 o 
 -18  -2   3    19466.59    17376.50    608.37 o 
 -16  -2   3    10468.83    10930.74    482.70 o 
 -14  -2   3     3101.79     3093.11    118.24 o 
 -12  -2   3     2750.04     3065.83    141.42 o 
 -10  -2   3      762.24      954.08     90.06 o 
  -8  -2   3     4947.81     4909.81    477.04 o 
  -6  -2   3    41073.47    40438.55   3080.57 o 
  -4  -2   3    31406.90    28658.92   1259.97 o 
  -2  -2   3     4129.39     3636.82    136.31 o 
   0  -2   3    85543.25    69253.77    800.93 o 
   2  -2   3    56620.97    52312.31   2912.37 o 
   4  -2   3     8986.04     8418.37    173.67 o 
   6  -2   3    28738.47    28948.91    482.70 o 
   8  -2   3     6309.14     5758.77    830.76 o 
  10  -2   3      423.29      449.73     81.48 o 
  12  -2   3     2657.71     2551.04    103.67 o 
  14  -2   3      949.03      826.22     77.50 o 
  16  -2   3     6174.34     5230.81    211.13 o 
  18  -2   3      122.15      179.92     67.88 o 
  20  -2   3     3376.33     2802.82    134.51 o 
  22  -2   3    13528.77    13412.90    210.06 o 
  24  -2   3     2365.26     1949.92    100.34 o 
  26  -2   3     6687.33     6668.05    169.42 o 
  28  -2   3       81.39       95.80     84.59 o 
  30  -2   3       19.26       46.07     83.87 o 
  32  -2   3      855.85      899.47     83.21 o 
  34  -2   3     1019.66      968.88    145.24 o 
  36  -2   3     7810.68     8098.37    260.57 o 
  38  -2   3     2600.35     2775.82    184.90 o 
  40  -2   3     4360.09     3813.75    201.60 o 
  42  -2   3     2344.16     1944.71    171.16 o 
  44  -2   3     2772.00     2448.45    183.69 o 
  46  -2   3     2974.23     2827.66    189.77 o 
  48  -2   3      872.41      728.14    176.21 o 
  50  -2   3     2049.34     1804.51    198.82 o 
  52  -2   3      294.89      376.94    141.59 o 
  54  -2   3      878.12     1179.87    193.43 o 
  56  -2   3       28.54       28.53    176.55 o 
  58  -2   3        0.47       24.87    186.30 o 
  60  -2   3      162.97      200.56    161.60 o 
  62  -2   3       85.22       34.79    194.30 o 
  64  -2   3     1189.53     1111.68    235.17 o 
  66  -2   3      513.30      649.16    219.69 o 
  68  -2   3      342.74      304.06    199.52 o 
  70  -2   3      814.53      822.24    224.91 o 
  72  -2   3      811.39      828.15    227.52 o 
  74  -2   3      123.09      132.81    192.31 o 
  76  -2   3      860.47      771.89    233.77 o 
  78  -2   3      262.39      243.81    258.73 o 
 -89  -1   3       24.59     -204.39    204.39 o 
 -87  -1   3       83.00      -41.92    209.95 o 
 -85  -1   3      111.77      161.60    213.43 o 
 -83  -1   3       43.28       58.79    134.98 o 
 -81  -1   3      391.52      287.88    137.76 o 
 -79  -1   3      312.01      180.38    189.43 o 
 -63  -1   3      466.61      503.58    212.40 o 
 -61  -1   3     2482.68     2564.30    246.55 o 
 -59  -1   3      690.35      590.97    176.21 o 
 -57  -1   3      144.05      257.27    203.52 o 
 -55  -1   3      646.46      973.92    226.48 o 
 -53  -1   3       81.35       81.58    183.69 o 
 -51  -1   3     3042.05     3253.82    265.96 o 
 -49  -1   3      694.10      602.89    178.47 o 
 -47  -1   3      748.59      940.87    190.47 o 
 -45  -1   3    12960.46    13675.93    424.95 o 
 -43  -1   3     2507.66     2498.63    143.07 o 
 -41  -1   3     1106.18     1220.35    119.01 o 
 -39  -1   3      881.06      874.47    114.59 o 
 -37  -1   3       26.56       42.79     89.10 o 
 -35  -1   3     3962.74     3528.49    323.36 o 
 -33  -1   3     2289.71     2059.87    134.00 o 
 -31  -1   3     8034.74     8139.79    497.92 o 
 -29  -1   3    12316.09    11289.33   1058.89 o 
 -27  -1   3    14928.61    13174.37   1175.44 o 
 -25  -1   3    14005.99    12720.54    239.48 o 
 -23  -1   3     9375.02     9147.71    284.31 o 
 -21  -1   3     4994.54     5332.58    469.57 o 
 -19  -1   3    64516.63    60048.64   6810.31 o 
 -17  -1   3    48574.34    49838.91   1613.17 o 
 -15  -1   3     3320.86     3245.98    251.44 o 
 -13  -1   3     1064.21      963.41     94.61 o 
 -11  -1   3     3482.22     3388.66    411.73 o 
  -9  -1   3     7991.64     8655.74    557.41 o 
  -7  -1   3     6804.32     7291.11    167.03 o 
  -5  -1   3     9777.46     8942.20    903.21 o 
  -3  -1   3   133577.25   118634.86   4974.66 o 
  -1  -1   3    35407.72    29885.94   2990.38 o 
   1  -1   3    14567.53    14591.37    229.12 o 
   3  -1   3    13956.90    16191.39    318.58 o 
   5  -1   3    18083.30    16981.91    769.27 o 
   7  -1   3    31795.24    34218.12   2201.89 o 
   9  -1   3    64442.20    55800.96   1825.04 o 
  11  -1   3     4426.51     5944.72    352.85 o 
  13  -1   3    14888.56    13677.61    209.43 o 
  15  -1   3      628.34      655.93     94.93 o 
  17  -1   3    15087.12    14559.12    389.80 o 
  19  -1   3    26220.34    27537.03    602.09 o 
  21  -1   3     3717.70     4142.52    262.19 o 
  23  -1   3     1128.65     1473.67     95.72 o 
  25  -1   3    51574.96    52203.57    829.09 o 
  27  -1   3     2172.57     1578.79     98.44 o 
  29  -1   3    16282.78    16879.61    541.59 o 
  31  -1   3     7563.12     8106.90    273.01 o 
  33  -1   3     5306.54     5980.03    188.47 o 
  35  -1   3     8422.79     6867.13    262.74 o 
  37  -1   3     2672.37     2857.21    124.71 o 
  39  -1   3    10384.16    10374.15    281.79 o 
  41  -1   3      740.59      749.31    104.41 o 
  43  -1   3      151.31      201.95    143.85 o 
  45  -1   3      190.36       82.97    120.02 o 
  47  -1   3      643.55      681.34    138.11 o 
  49  -1   3      346.45      324.06    129.59 o 
  51  -1   3      540.65      856.16    175.68 o 
  53  -1   3     5606.14     5929.62    232.74 o 
  55  -1   3       22.35        9.91    154.99 o 
  57  -1   3     1274.76     1500.10    165.07 o 
  59  -1   3      242.41      342.85    134.29 o 
  61  -1   3     1829.78     2158.49    213.95 o 
  63  -1   3      335.44      406.16    186.82 o 
  65  -1   3      139.24      137.76    190.30 o 
  67  -1   3      201.54      227.69    208.04 o 
  69  -1   3      655.94      538.36    184.90 o 
  71  -1   3        9.41       -5.04    200.91 o 
  73  -1   3      150.25      118.98    210.30 o 
  75  -1   3       37.94       75.84    209.95 o 
  77  -1   3      508.72      503.64    184.13 o 
  79  -1   3      245.47      277.28    188.69 o 
  81  -1   3       55.21       61.90    185.39 o 
  83  -1   3       52.29       79.88    182.55 o 
  85  -1   3        4.03       14.41    219.87 o 
  87  -1   3      112.53      133.75    231.66 o 
 -90   0   3      542.78      381.11    204.91 o 
 -88   0   3      305.37      318.84    212.74 o 
 -86   0   3        0.30      -15.48    190.47 o 
 -84   0   3        0.12      -46.44    134.29 o 
 -82   0   3        0.18        5.52    234.48 o 
 -80   0   3       79.34      151.43    197.41 o 
 -78   0   3       58.06       33.54    170.06 o 
 -76   0   3       52.67        4.86    165.85 o 
 -74   0   3      428.98      522.41    167.37 o 
 -72   0   3       99.82      175.11    138.58 o 
 -70   0   3     1725.31     2263.15    176.43 o 
 -68   0   3      163.97      147.88    136.05 o 
 -66   0   3       73.46      153.19    138.89 o 
 -64   0   3     3604.43     3507.96    272.05 o 
 -62   0   3      807.26      977.05    218.82 o 
 -60   0   3     3651.06     3681.20    266.66 o 
 -58   0   3     3703.19     3626.59    223.00 o 
 -56   0   3     3825.51     3766.79    257.44 o 
 -54   0   3    10375.02    10225.20    337.98 o 
 -52   0   3       74.92      182.82    135.85 o 
 -50   0   3        1.71        5.39    122.81 o 
 -48   0   3      158.44       68.53    149.94 o 
 -46   0   3     1275.20      892.51    149.77 o 
 -44   0   3      832.33      802.80    110.67 o 
 -42   0   3     2519.60     2198.64    129.04 o 
 -40   0   3      296.89      361.40    117.07 o 
 -38   0   3     7754.88     7963.20    420.25 o 
 -36   0   3     6100.12     6305.84    193.47 o 
 -34   0   3    40599.32    42870.00   2231.55 o 
 -32   0   3     2812.42     2552.93    154.67 o 
 -30   0   3     4118.27     3938.37    255.35 o 
 -28   0   3     3373.18     3091.38    147.66 o 
 -26   0   3      299.59      421.74     98.89 o 
 -24   0   3     4716.78     5083.69    170.82 o 
 -22   0   3     7205.55     7172.12    350.67 o 
 -20   0   3    11270.56    10813.69    883.12 o 
 -18   0   3     4255.74     4318.70    161.31 o 
 -16   0   3     4430.18     4724.07    182.82 o 
 -14   0   3    35271.16    33774.01   1292.24 o 
 -12   0   3    29214.34    26572.67    338.55 o 
 -10   0   3     2210.61     2547.15    127.28 o 
  -8   0   3     1437.60     1357.75    106.04 o 
  -6   0   3     1002.83     1110.95    102.17 o 
  -4   0   3    17566.41    18267.95    564.71 o 
  -2   0   3    40504.99    39941.36   1534.55 o 
   0   0   3    21216.94    16971.76   1492.45 o 
   2   0   3    18259.28    21490.16    285.27 o 
   4   0   3     8728.12    11378.34    209.16 o 
   6   0   3    20784.47    16601.62    484.79 o 
   8   0   3    63590.00    75051.49   2411.75 o 
  10   0   3    39679.52    39849.46    369.81 o 
  12   0   3       73.51      283.31     89.11 o 
  14   0   3     8515.36    12386.68    199.87 o 
  16   0   3    34402.47    30260.68    314.93 o 
  18   0   3    15719.35    19571.17   1149.34 o 
  20   0   3      154.64      380.68     84.26 o 
  22   0   3    16373.86    15659.83    589.80 o 
  24   0   3     3753.37     2644.28    105.76 o 
  26   0   3       59.19       79.24     70.81 o 
  28   0   3      721.85     1280.22     90.14 o 
  30   0   3     2413.74     3152.02    167.18 o 
  32   0   3    22948.29    25111.65    729.67 o 
  34   0   3     3338.79     4550.84    118.59 o 
  36   0   3     5272.11     6021.52    153.40 o 
  38   0   3     5717.10     6934.58    477.31 o 
  40   0   3      486.35      526.83     95.58 o 
  42   0   3     7726.00     9119.10    183.98 o 
  44   0   3     2571.72     2411.36    136.63 o 
  46   0   3      213.30      218.41     93.21 o 
  48   0   3      130.94       74.90     92.54 o 
  50   0   3       28.39       87.49    160.73 o 
  52   0   3      596.73      635.07    140.03 o 
  54   0   3       13.79       27.14    124.72 o 
  56   0   3       95.88      259.00    130.98 o 
  58   0   3     1615.69     1799.46    159.51 o 
  60   0   3      269.17      237.09    142.46 o 
  62   0   3       55.22       24.70    160.38 o 
  64   0   3       48.97       -1.04    170.12 o 
  66   0   3      491.22      425.64    157.07 o 
  68   0   3        3.27      -38.62    184.56 o 
  70   0   3     1372.40     1550.03    226.30 o 
  72   0   3      482.07      685.52    207.69 o 
  74   0   3      524.63      480.26    167.86 o 
  76   0   3       24.41      -18.79    156.90 o 
  78   0   3      294.62      378.35    160.40 o 
  80   0   3      236.93      159.71    136.07 o 
  82   0   3        0.21        8.46    167.53 o 
  84   0   3       38.32      114.05    158.80 o 
  86   0   3       32.47       78.16    172.84 o 
  88   0   3       28.76       15.56    181.24 o 
 -89   1   3       22.73       84.55    110.10 o 
 -87   1   3       87.69       92.32    158.57 o 
 -85   1   3      117.20      111.54    139.50 o 
 -83   1   3       41.00       54.08    139.26 o 
 -81   1   3      395.18      368.93    143.82 o 
 -79   1   3      309.44      379.39    135.91 o 
 -77   1   3      554.77      539.34    152.86 o 
 -75   1   3      227.44      294.86    122.01 o 
 -73   1   3      322.59      306.85    125.32 o 
 -71   1   3       83.55       65.49    109.04 o 
 -69   1   3      576.09      508.44    167.34 o 
 -67   1   3     1739.28     1714.23    191.34 o 
 -65   1   3     2020.88     2021.42    191.17 o 
 -63   1   3      493.33      395.38    163.16 o 
 -61   1   3     2449.32     2068.04    187.17 o 
 -59   1   3      673.97      525.31    180.03 o 
 -57   1   3      152.73      244.05    142.11 o 
 -55   1   3      663.62      729.35    153.42 o 
 -53   1   3       85.16       82.28    139.33 o 
 -51   1   3     3024.48     2801.74    195.34 o 
 -49   1   3      659.62      466.87    147.85 o 
 -47   1   3      655.42      767.62    155.16 o 
 -45   1   3    13110.80    12752.45    324.06 o 
 -43   1   3     2446.08     2441.19    148.50 o 
 -41   1   3     1107.06     1165.85    125.41 o 
 -39   1   3      861.36      930.11    121.72 o 
 -37   1   3       26.39       35.03     96.38 o 
 -35   1   3     3995.88     3661.75    159.96 o 
 -33   1   3     2308.90     1895.76    135.37 o 
 -31   1   3     7966.34     8134.01    215.69 o 
 -29   1   3    12409.26    10264.29    371.55 o 
 -27   1   3    14850.96    13475.42    859.81 o 
 -25   1   3    13707.76    11854.16    489.39 o 
 -23   1   3     9582.36     9012.05    725.79 o 
 -21   1   3     4907.24     5173.52    163.51 o 
 -19   1   3    64272.05    66412.90   2722.50 o 
 -17   1   3    49014.23    47909.54    458.21 o 
 -15   1   3     3154.83     3065.68    133.23 o 
 -13   1   3     1128.90     1115.46    113.60 o 
 -11   1   3     3471.60     3626.10    138.05 o 
  -9   1   3     8077.85     8790.84    189.42 o 
  -7   1   3     6841.19     7502.64    174.53 o 
  -5   1   3     9376.88     9455.18    191.51 o 
  -3   1   3   134550.14   134110.42  15004.44 o 
  -1   1   3    35703.25    35625.72    400.42 o 
   1   1   3    14873.70    15419.30    233.99 o 
   3   1   3    14215.91    16358.40    245.71 o 
   5   1   3    18675.41    15079.71    232.18 o 
   7   1   3    32369.52    37015.21    355.39 o 
   9   1   3    63982.86    61235.96   3352.97 o 
  11   1   3     4468.45     6024.03    667.86 o 
  13   1   3    15034.56    15036.28   1635.00 o 
  15   1   3      648.96      883.96     99.42 o 
  17   1   3    14937.92    16720.47    267.96 o 
  19   1   3    26050.41    27133.31    299.97 o 
  21   1   3     3573.32     4166.87    299.27 o 
  23   1   3     1014.12     1410.73    120.09 o 
  25   1   3    52405.29    57522.98   1320.80 o 
  27   1   3     2133.72     1845.33     92.78 o 
  29   1   3    16426.77    19092.29    456.88 o 
  31   1   3     7710.54     8635.86    535.41 o 
  33   1   3     5237.48     6387.57    398.98 o 
  35   1   3     8369.18     7674.22    252.24 o 
  37   1   3     2649.31     3006.13    107.17 o 
  39   1   3    10399.80    10754.13    152.12 o 
  41   1   3      712.83      805.18     69.32 o 
  43   1   3      170.68      187.96     77.78 o 
  45   1   3      153.35      160.01     80.90 o 
  47   1   3      656.97      736.41     75.94 o 
  49   1   3      317.51      330.45     70.97 o 
  51   1   3      551.33      607.70     80.07 o 
  53   1   3     5611.26     5744.77    611.60 o 
  55   1   3       15.34       12.73     84.26 o 
  57   1   3     1276.57     1539.55    102.36 o 
  59   1   3      237.38      296.97     91.66 o 
  61   1   3     1815.58     2077.09    327.10 o 
  63   1   3      340.57      415.95    107.33 o 
  65   1   3      142.85       93.99    103.02 o 
  67   1   3      188.42      357.46    112.50 o 
  69   1   3      653.22      583.06     98.83 o 
  71   1   3        7.33        1.57    148.03 o 
  73   1   3      156.25      214.82    151.51 o 
  75   1   3       33.46      108.02    150.98 o 
  77   1   3      530.05      606.20    176.55 o 
  79   1   3      242.74      239.20    126.52 o 
  81   1   3       56.07       21.27    136.44 o 
  83   1   3       52.16       55.64    127.03 o 
  85   1   3        4.17       48.84    135.78 o 
  87   1   3      113.81      115.80    140.26 o 
 -88   2   3      192.36      167.33    148.46 o 
 -86   2   3        3.43       30.66    146.30 o 
 -84   2   3       16.51       18.17    139.21 o 
 -82   2   3        9.60       36.35    126.38 o 
 -80   2   3      381.79      481.30    136.57 o 
 -78   2   3      194.24      243.66    126.50 o 
 -76   2   3      652.85      682.01    149.26 o 
 -74   2   3      715.19      879.92    141.05 o 
 -72   2   3      968.90      996.88    186.47 o 
 -70   2   3      450.84      696.13    177.42 o 
 -68   2   3       43.32       61.92    168.21 o 
 -66   2   3      178.63      244.05    169.25 o 
 -64   2   3     1294.23     1339.03    189.77 o 
 -62   2   3      360.35      219.52    164.73 o 
 -60   2   3      245.96      342.32    167.86 o 
 -58   2   3     3350.15     3318.35    217.61 o 
 -56   2   3      188.43      251.52    161.42 o 
 -54   2   3     1721.42     1675.62    188.90 o 
 -52   2   3     5281.84     5661.92    240.57 o 
 -50   2   3      220.12      200.73    164.55 o 
 -48   2   3     3931.55     3991.70    219.52 o 
 -46   2   3     2417.82     2551.95    199.52 o 
 -44   2   3     1222.01     1182.06    120.32 o 
 -42   2   3     2300.50     2355.85    167.63 o 
 -40   2   3     2469.65     2075.06    155.23 o 
 -38   2   3     2526.49     2683.43    157.75 o 
 -36   2   3     9934.88     9335.21    230.01 o 
 -34   2   3     6605.73     6608.27    182.86 o 
 -32   2   3     1497.17     1243.99    105.84 o 
 -30   2   3      912.88      666.87    109.90 o 
 -28   2   3     5591.84     6322.32    190.99 o 
 -26   2   3     1804.47     1810.22    130.56 o 
 -24   2   3    12529.71    12142.57    237.59 o 
 -22   2   3     7923.73     7451.09    191.07 o 
 -20   2   3    10296.49    11950.00    560.89 o 
 -18   2   3    19308.25    18251.01    262.13 o 
 -16   2   3    10351.08    10902.39    248.05 o 
 -14   2   3     3344.37     3447.98    125.20 o 
 -12   2   3     2739.70     3050.39    152.20 o 
 -10   2   3      739.03      788.57     98.56 o 
  -8   2   3     4965.07     5471.45    141.81 o 
  -6   2   3    41117.15    40662.52   2470.02 o 
  -4   2   3    31080.34    32233.97   1305.98 o 
  -2   2   3     4218.19     4466.98    139.14 o 
   0   2   3    86455.81    85929.80   7096.01 o 
   2   2   3    56289.72    56313.32   2014.72 o 
   4   2   3     8832.52     8751.94    360.59 o 
   6   2   3    28638.06    30049.78    460.17 o 
   8   2   3     6590.66     6219.61    148.56 o 
  10   2   3      418.65      398.37     92.74 o 
  12   2   3     2623.80     3026.23    108.53 o 
  14   2   3      919.94      843.80     88.55 o 
  16   2   3     6185.89     5983.01    168.12 o 
  18   2   3      132.19      212.75     89.86 o 
  20   2   3     3291.35     3149.82    129.50 o 
  22   2   3    13165.12    13943.81    434.25 o 
  24   2   3     2402.71     2190.71     93.43 o 
  26   2   3     6598.90     6725.95    127.36 o 
  28   2   3       63.08       93.20     75.42 o 
  30   2   3        7.94       17.63     73.27 o 
  32   2   3      859.74      924.25     87.48 o 
  34   2   3     1058.39     1145.87     70.03 o 
  36   2   3     7803.26     8266.78    325.01 o 
  38   2   3     2548.23     3053.59    144.26 o 
  40   2   3     4240.90     4523.13    131.19 o 
  42   2   3     2338.54     2332.16    126.69 o 
  44   2   3     2801.38     3149.63    147.60 o 
  46   2   3     2994.18     3165.50    103.87 o 
  48   2   3      835.93      765.38     81.57 o 
  50   2   3     2142.44     1842.28     89.38 o 
  52   2   3      321.54      565.58     83.63 o 
  54   2   3      876.88     1305.15     90.76 o 
  56   2   3       29.70       -6.27     81.09 o 
  58   2   3        0.21       66.74    103.50 o 
  60   2   3      156.93      197.98    108.26 o 
  62   2   3       88.70      119.92    106.75 o 
  64   2   3     1216.07     1196.45    104.05 o 
  66   2   3      510.11      634.19     96.88 o 
  68   2   3      324.75      341.67     95.82 o 
  70   2   3      830.56      792.00    194.56 o 
  72   2   3      797.80      860.16    110.28 o 
  74   2   3      122.33       78.02    120.74 o 
  76   2   3      867.37      820.93    137.75 o 
  78   2   3      262.96      242.31     92.29 o 
  80   2   3       15.17       16.07    109.80 o 
  82   2   3       51.35      107.80    122.75 o 
  84   2   3       41.38      122.49    128.06 o 
  86   2   3      133.17      156.79    130.72 o 
 -87   3   3      245.61      324.81    146.61 o 
 -85   3   3       75.00      133.94    139.57 o 
 -83   3   3      164.61      119.80    133.56 o 
 -81   3   3       81.64      156.53    132.94 o 
 -79   3   3       57.80       44.02    121.92 o 
 -77   3   3       32.62      149.04    127.99 o 
 -75   3   3      120.11      117.41    125.24 o 
 -73   3   3       40.92      151.51    194.30 o 
 -71   3   3      773.03     1059.50    214.82 o 
 -69   3   3     2368.17     2930.46    219.00 o 
 -67   3   3     1011.32     1061.94    197.78 o 
 -65   3   3     1184.56     1006.80    133.94 o 
 -63   3   3      244.70      288.23    173.25 o 
 -61   3   3      365.84      396.77    184.03 o 
 -59   3   3     1227.30     1796.33    198.65 o 
 -57   3   3     3023.09     3135.71    213.95 o 
 -55   3   3      132.21      249.79    160.03 o 
 -53   3   3      321.76      313.28    167.68 o 
 -51   3   3      458.37      639.94    173.25 o 
 -49   3   3     3162.48     2983.51    170.99 o 
 -47   3   3     4003.92     3649.89    204.73 o 
 -45   3   3     2844.97     3143.54    203.69 o 
 -43   3   3     2001.84     2115.52    180.38 o 
 -41   3   3      909.66      768.79    106.81 o 
 -39   3   3     3614.31     3210.92    150.50 o 
 -37   3   3      398.96      449.47    123.18 o 
 -35   3   3     1858.53     1890.00    115.62 o 
 -33   3   3      999.32      999.80    101.10 o 
 -31   3   3     2184.27     2157.78    119.50 o 
 -29   3   3     2759.47     2672.49    134.76 o 
 -27   3   3     1883.24     1781.58    121.94 o 
 -25   3   3      316.17      405.46     88.33 o 
 -23   3   3     6441.38     7633.29    295.53 o 
 -21   3   3     8517.30     9291.89    460.00 o 
 -19   3   3     9219.60    10191.47    291.36 o 
 -17   3   3    12708.12    14497.06    427.73 o 
 -15   3   3     2667.29     2783.35    115.44 o 
 -13   3   3     4043.22     4025.72    289.62 o 
 -11   3   3    33572.72    32756.71   2870.97 o 
  -9   3   3    30838.08    30453.82   2142.05 o 
  -7   3   3      625.31      693.99     84.68 o 
  -5   3   3    11424.99    13362.97    330.93 o 
  -3   3   3      393.33      343.01     92.54 o 
  -1   3   3    22004.88    24567.22   1900.70 o 
   1   3   3     1553.97     1399.69     98.47 o 
   3   3   3     1881.21     2019.46    167.07 o 
   5   3   3    16874.76    15510.32   1331.99 o 
   7   3   3     2839.24     2666.04    111.80 o 
   9   3   3     4000.18     4339.56    222.65 o 
  11   3   3       13.49      116.35     74.44 o 
  13   3   3     6577.52     7659.56    530.62 o 
  15   3   3    19733.00    19605.57   2488.29 o 
  17   3   3     6199.71     6362.47    313.28 o 
  19   3   3     8248.87     8364.58    167.17 o 
  21   3   3     7786.28     7500.54    210.65 o 
  23   3   3     1642.34     1663.86    105.38 o 
  25   3   3     2220.69     1963.35     97.24 o 
  27   3   3     1090.77      980.34     84.07 o 
  29   3   3     1116.93     1400.73     71.18 o 
  31   3   3     3048.74     3020.31     94.68 o 
  33   3   3     2379.93     2359.02     81.12 o 
  35   3   3     2206.72     2692.56     78.34 o 
  37   3   3     2114.15     2225.19    134.42 o 
  39   3   3      737.71      709.79     77.55 o 
  41   3   3     4022.65     4330.95    207.78 o 
  43   3   3      145.61      222.10     75.00 o 
  45   3   3     1248.18     1124.10     75.36 o 
  47   3   3      463.41      434.99     72.39 o 
  49   3   3      191.80      174.17     83.76 o 
  51   3   3     2961.79     3368.22    124.21 o 
  53   3   3      926.62      742.13     96.56 o 
  55   3   3     2339.77     2724.67    105.12 o 
  57   3   3       33.73      125.26     80.52 o 
  59   3   3      944.38     1222.75     91.96 o 
  61   3   3     1943.56     2539.94    261.44 o 
  63   3   3      474.47      610.76    111.95 o 
  65   3   3      379.26      427.79     96.56 o 
  67   3   3     2128.48     2190.71    355.72 o 
  69   3   3       37.95      150.29    112.96 o 
  71   3   3       65.09       78.19     92.00 o 
  73   3   3      533.80      653.54    126.46 o 
  75   3   3     1071.41      904.94    130.17 o 
  77   3   3      153.73       63.79    101.05 o 
  79   3   3        6.62        4.62    100.47 o 
  81   3   3      192.80       84.33     91.34 o 
  83   3   3       38.45      -12.27    128.03 o 
  85   3   3      128.90      164.78    128.58 o 
 -84   4   3      153.88      118.03    137.33 o 
 -82   4   3      237.38      111.52    137.47 o 
 -80   4   3       28.14       52.95    130.82 o 
 -78   4   3       61.60      -29.90    135.53 o 
 -76   4   3       31.10       33.40    199.52 o 
 -74   4   3       10.32        9.57    136.89 o 
 -72   4   3      281.60       83.84    197.08 o 
 -70   4   3      190.49      328.58    194.99 o 
 -68   4   3     1162.10     1246.84    198.99 o 
 -66   4   3      391.30      533.32    182.47 o 
 -64   4   3      306.32      467.22    182.82 o 
 -62   4   3      322.10      373.98    129.42 o 
 -60   4   3      757.99      752.66    182.29 o 
 -58   4   3      244.46      296.40    133.76 o 
 -56   4   3      555.91      768.49    179.51 o 
 -54   4   3     2351.21     2831.13    159.86 o 
 -52   4   3     3151.02     2937.24    201.43 o 
 -50   4   3      938.66     1186.13    170.12 o 
 -48   4   3      680.35      715.26    113.41 o 
 -46   4   3     5129.93     4661.91    206.30 o 
 -44   4   3     2510.15     2595.96    190.99 o 
 -42   4   3     1144.40     1181.20    120.66 o 
 -40   4   3     2221.37     2009.64    124.08 o 
 -38   4   3      360.88      518.86     95.61 o 
 -36   4   3      187.43      293.48     87.08 o 
 -34   4   3     1256.74     1604.05    108.87 o 
 -32   4   3     6574.97     7181.66    477.91 o 
 -30   4   3     4293.98     4793.87    137.72 o 
 -28   4   3     4332.30     4990.43    209.00 o 
 -26   4   3     5089.61     4906.79    575.85 o 
 -24   4   3     2158.39     2652.93    109.05 o 
 -22   4   3     8240.22     8682.72    615.42 o 
 -20   4   3    11668.29    10359.75    955.05 o 
 -18   4   3    19391.78    19956.22    556.45 o 
 -16   4   3      513.95      548.04     95.58 o 
 -14   4   3     2356.13     1989.25    113.69 o 
 -12   4   3     5688.05     6935.68    175.51 o 
 -10   4   3     6950.93     7449.12    315.97 o 
  -8   4   3     1371.67     1499.93    105.78 o 
  -6   4   3     6010.87     6424.16    149.61 o 
  -4   4   3     1992.44     1846.54    116.09 o 
  -2   4   3    39703.33    43799.43    523.66 o 
   0   4   3    11979.17    12309.13    189.95 o 
   2   4   3     2717.99     2026.19    159.86 o 
   4   4   3     2666.23     2969.47    165.60 o 
   6   4   3     1502.89     1612.99    108.17 o 
   8   4   3     8413.47     9702.34    331.45 o 
  10   4   3     9140.31     9385.46    379.90 o 
  12   4   3      716.12     1202.60    138.72 o 
  14   4   3     1830.06     1535.52     90.49 o 
  16   4   3     2930.84     3199.72    120.61 o 
  18   4   3     1313.27     1454.43    102.15 o 
  20   4   3    15760.92    15366.32    445.65 o 
  22   4   3      835.81      775.66     84.53 o 
  24   4   3     5934.21     5903.84    248.65 o 
  26   4   3     2109.23     2264.13     87.92 o 
  28   4   3     5075.22     4996.51    140.25 o 
  30   4   3     2337.23     2530.98     93.10 o 
  32   4   3     1309.19     1304.34     84.53 o 
  34   4   3     2282.84     2550.41     83.66 o 
  36   4   3      443.43      271.47     62.29 o 
  38   4   3      793.67      672.03     75.10 o 
  40   4   3       20.82       96.89     58.84 o 
  42   4   3      794.30     1008.67     78.87 o 
  44   4   3     1264.98     1395.91     74.94 o 
  46   4   3      262.38      248.73     77.20 o 
  48   4   3     6171.01     6467.22    283.13 o 
  50   4   3      940.72     1022.33     97.61 o 
  52   4   3     1474.25     1472.06     96.04 o 
  54   4   3      592.27      611.95     86.35 o 
  56   4   3       70.89      123.93     95.02 o 
  58   4   3      609.09      742.54    100.67 o 
  60   4   3     1234.13     1230.45    130.37 o 
  62   4   3     1722.13     1902.29    154.90 o 
  64   4   3      149.81       97.26    110.75 o 
  66   4   3      175.95      138.25    115.56 o 
  68   4   3      268.67      385.19    118.70 o 
  70   4   3     1052.20     1139.48    162.90 o 
  72   4   3       14.15      107.95     98.77 o 
  74   4   3      180.92       57.83     99.81 o 
  76   4   3      588.99      694.73    110.19 o 
  78   4   3      226.02      230.65    104.53 o 
  80   4   3       83.15      131.33    110.05 o 
  82   4   3      121.11      134.31    102.81 o 
 -81   5   3       33.40       70.05    136.24 o 
 -79   5   3      216.19      203.57    110.07 o 
 -77   5   3      233.56      208.91    149.07 o 
 -75   5   3      593.20      474.17    201.25 o 
 -73   5   3      365.65      314.49    187.51 o 
 -71   5   3      211.08      269.96    132.89 o 
 -69   5   3        8.33        7.31    180.90 o 
 -67   5   3      381.69      479.22    184.90 o 
 -65   5   3       56.97      173.25    124.02 o 
 -63   5   3      331.34      220.39    175.16 o 
 -61   5   3      116.90       30.79    119.50 o 
 -59   5   3      130.87      158.12    173.25 o 
 -57   5   3      579.59      698.04    132.89 o 
 -55   5   3     1792.22     1614.21    193.78 o 
 -53   5   3     1477.46     1640.83    189.08 o 
 -51   5   3      426.00      377.81    120.37 o 
 -49   5   3       49.71       38.79    148.55 o 
 -47   5   3      439.79      400.77    164.03 o 
 -45   5   3      768.47      736.21    102.92 o 
 -43   5   3     1654.53     1834.77    106.86 o 
 -41   5   3      151.04      194.33     96.86 o 
 -39   5   3       49.71       97.27     94.82 o 
 -37   5   3      656.49      768.94     99.24 o 
 -35   5   3      589.91      766.40    114.58 o 
 -33   5   3     1616.16     2111.50    119.35 o 
 -31   5   3      263.65      193.54    104.28 o 
 -29   5   3      529.14      349.27     97.54 o 
 -27   5   3      613.08      555.24     83.54 o 
 -25   5   3     1023.54      960.93     88.98 o 
 -23   5   3      531.41      547.46     98.56 o 
 -21   5   3     2972.97     2962.34    362.42 o 
 -19   5   3    18429.31    20046.59    422.60 o 
 -17   5   3     3968.27     4252.64    135.28 o 
 -15   5   3     5533.78     6338.16    138.37 o 
 -13   5   3     1397.30     1408.34    105.10 o 
 -11   5   3     1850.89     2108.10    285.44 o 
  -9   5   3     4344.82     5025.50    267.35 o 
  -7   5   3    17521.19    17404.26   1348.34 o 
  -5   5   3    22908.84    25260.24    744.66 o 
  -3   5   3      691.61      783.71     96.12 o 
  -1   5   3     2463.73     2390.72    148.29 o 
   1   5   3     1323.73     1359.60     98.61 o 
   3   5   3     6862.93     6684.99    931.39 o 
   5   5   3     1604.70     1763.94     93.63 o 
   7   5   3     4608.81     4114.61    123.83 o 
   9   5   3    10156.16     9119.84    429.56 o 
  11   5   3      739.90      885.90     83.50 o 
  13   5   3     3197.25     4296.88    112.59 o 
  15   5   3     4217.80     5055.79    398.60 o 
  17   5   3     1929.89     2369.53    235.78 o 
  19   5   3      474.35      590.80     82.86 o 
  21   5   3     1614.65     2076.10    182.29 o 
  23   5   3     3943.89     4106.27    123.96 o 
  25   5   3      931.51      999.50     80.13 o 
  27   5   3     2003.82     2477.39     91.46 o 
  29   5   3      807.73      995.97    101.47 o 
  31   5   3     4557.20     4193.56    117.98 o 
  33   5   3     3621.42     3730.18    150.24 o 
  35   5   3     2400.74     2647.58    150.36 o 
  37   5   3      330.36      441.12     79.11 o 
  39   5   3     1663.89     1804.96    103.37 o 
  41   5   3     1062.13      959.85     80.93 o 
  43   5   3      966.88      906.57     72.84 o 
  45   5   3     6307.87     6431.59    275.70 o 
  47   5   3      179.99      211.37     65.13 o 
  49   5   3       25.28      -10.83     87.78 o 
  51   5   3     2104.68     2013.59    119.54 o 
  53   5   3      504.70      546.23     86.69 o 
  55   5   3     1575.09     1775.46    134.40 o 
  57   5   3      261.77      280.29     96.54 o 
  59   5   3      815.14      676.75     89.77 o 
  61   5   3      201.77      252.16    104.02 o 
  63   5   3       12.54      -12.31    116.35 o 
  65   5   3      452.10      383.50    124.76 o 
  67   5   3       17.05       51.09     94.78 o 
  69   5   3      289.47      204.49     87.23 o 
  71   5   3      256.91      329.08     86.15 o 
  73   5   3       13.87       36.74     89.01 o 
  75   5   3       19.28      106.18     91.72 o 
  77   5   3      162.16      126.26    107.32 o 
  79   5   3      137.10       47.51    111.58 o 
 -76   6   3       52.27      102.98    196.73 o 
 -74   6   3       19.92       50.97    190.99 o 
 -72   6   3      158.60      138.11    136.03 o 
 -70   6   3      337.86      711.61    182.82 o 
 -68   6   3      508.64      493.31    136.03 o 
 -66   6   3      780.25      845.37    177.25 o 
 -64   6   3      156.19      257.79    120.37 o 
 -62   6   3       91.60      182.12    170.64 o 
 -60   6   3      332.00      294.84    120.89 o 
 -58   6   3      403.25      545.84    167.68 o 
 -56   6   3      769.97      779.97    130.98 o 
 -54   6   3      729.28      885.38    158.81 o 
 -52   6   3     1947.68     1928.71    178.12 o 
 -50   6   3     2870.78     2678.58    149.25 o 
 -48   6   3      239.29      377.77     95.71 o 
 -46   6   3     3657.99     3583.69    155.49 o 
 -44   6   3       95.99      124.44    101.87 o 
 -42   6   3     2250.07     2623.50    122.98 o 
 -40   6   3     1799.81     1873.43    104.58 o 
 -38   6   3     4093.52     4326.47    196.85 o 
 -36   6   3      448.91      590.98     81.45 o 
 -34   6   3     3358.25     3126.45    145.99 o 
 -32   6   3      366.58      425.89     74.85 o 
 -30   6   3      141.58      264.75     82.76 o 
 -28   6   3      198.39      169.29     80.44 o 
 -26   6   3     1740.08     1524.61    110.24 o 
 -24   6   3      628.00      742.37    102.05 o 
 -22   6   3     1451.48     1752.19    167.25 o 
 -20   6   3     2233.11     2537.27    106.16 o 
 -18   6   3     1361.57     1201.13    106.64 o 
 -16   6   3     5068.91     5359.66    474.87 o 
 -14   6   3      185.31      248.54     99.56 o 
 -12   6   3      120.61       86.08     88.66 o 
 -10   6   3     1381.20     1616.98    107.43 o 
  -8   6   3       14.40       -4.88     74.97 o 
  -6   6   3      233.53      389.17     77.61 o 
  -4   6   3     2353.42     2299.60    108.56 o 
  -2   6   3     1221.84     1403.00     89.01 o 
   0   6   3     3667.74     3803.83    111.69 o 
   2   6   3      325.31      293.93     76.59 o 
   4   6   3     1635.86     2099.77    241.61 o 
   6   6   3     5611.45     5490.95    199.69 o 
   8   6   3     2958.17     2763.40    113.14 o 
  10   6   3     1058.82     1124.66    100.37 o 
  12   6   3      534.72      704.89     84.25 o 
  14   6   3     1043.10     1024.91    100.65 o 
  16   6   3     1637.91     1654.79    109.65 o 
  18   6   3     1330.37     1510.05    109.66 o 
  20   6   3      159.51      244.56     97.37 o 
  22   6   3     6174.58     6398.39    150.27 o 
  24   6   3     3312.26     3445.82    146.07 o 
  26   6   3     2419.87     2629.90    179.46 o 
  28   6   3      103.67       88.24     71.86 o 
  30   6   3      227.53      132.66     80.18 o 
  32   6   3     1094.92     1171.35    135.71 o 
  34   6   3     2493.87     2432.45     92.91 o 
  36   6   3     1618.76     1417.09     80.54 o 
  38   6   3      689.90      576.08     71.49 o 
  40   6   3     5579.31     5254.56    129.75 o 
  42   6   3      619.64      734.30     74.56 o 
  44   6   3      872.53      803.79     80.99 o 
  46   6   3      356.81      494.35     73.17 o 
  48   6   3      191.59      173.03     82.43 o 
  50   6   3       51.95      124.32     80.59 o 
  52   6   3      800.93      796.81    107.95 o 
  54   6   3       17.96       65.44     96.24 o 
  56   6   3      818.74     1069.93    116.35 o 
  58   6   3      394.89      374.00    100.88 o 
  60   6   3      352.50      345.03    109.47 o 
  62   6   3     1034.35      993.48    104.53 o 
  64   6   3      173.38      186.09     98.92 o 
  66   6   3      372.68      295.99     89.53 o 
  68   6   3      274.52      223.49     84.05 o 
  70   6   3       47.11       31.59     87.90 o 
  72   6   3       46.15       85.52     89.30 o 
  74   6   3      405.30      390.56    110.42 o 
  76   6   3       15.24       76.14    109.99 o 
 -71   7   3       21.30      215.17    197.60 o 
 -69   7   3      685.45      678.56    194.12 o 
 -67   7   3      397.26      383.03    182.64 o 
 -65   7   3      775.71      599.76    182.82 o 
 -63   7   3      161.35      270.66    181.77 o 
 -61   7   3        9.85      103.67    124.20 o 
 -59   7   3       66.04       71.84    173.25 o 
 -57   7   3       70.89       74.10    112.54 o 
 -55   7   3       20.07       86.10    166.29 o 
 -53   7   3      212.52      203.52    164.03 o 
 -51   7   3       78.76       83.19     97.68 o 
 -49   7   3     3523.06     3437.43    209.32 o 
 -47   7   3     1450.85     1578.85    119.16 o 
 -45   7   3      215.93      165.04    100.72 o 
 -43   7   3      336.65      401.15    105.62 o 
 -41   7   3      480.48      629.33    104.65 o 
 -39   7   3      377.38      316.43     81.51 o 
 -37   7   3      154.09      213.29     76.77 o 
 -35   7   3      189.41      145.28     71.69 o 
 -33   7   3      856.54      950.49     79.61 o 
 -31   7   3      294.53      236.63     72.80 o 
 -29   7   3     1979.79     2347.87     91.37 o 
 -27   7   3      114.53      138.14     82.50 o 
 -25   7   3     3082.03     3277.22    103.21 o 
 -23   7   3       41.50       10.50     93.35 o 
 -21   7   3     4311.99     3660.27    174.55 o 
 -19   7   3     1236.38     1209.69     94.01 o 
 -17   7   3       69.10       12.86     72.08 o 
 -15   7   3      240.87      297.58     70.61 o 
 -13   7   3     2114.92     2269.09    140.29 o 
 -11   7   3     3229.59     3149.01    125.03 o 
  -9   7   3     1596.58     1466.10    108.99 o 
  -7   7   3     6376.85     6758.78    429.04 o 
  -5   7   3     1136.62      978.32    158.12 o 
  -3   7   3      180.53      285.01     95.59 o 
  -1   7   3     1001.26     1232.67     78.73 o 
   1   7   3      626.42      487.45     83.05 o 
   3   7   3     2322.30     2327.12    116.72 o 
   5   7   3     1987.05     2296.33    235.61 o 
   7   7   3      846.58      740.11     84.38 o 
   9   7   3     2945.60     2696.90    107.27 o 
  11   7   3     1662.32     1802.46    104.69 o 
  13   7   3      950.47     1259.94    111.56 o 
  15   7   3       87.99       33.05     97.65 o 
  17   7   3     3137.86     3527.58    121.64 o 
  19   7   3      286.21      289.92     84.44 o 
  21   7   3     1754.20     2228.54     97.88 o 
  23   7   3     4559.34     4438.10    107.21 o 
  25   7   3      824.89      757.46     90.33 o 
  27   7   3      863.84     1030.12     92.33 o 
  29   7   3      451.59      557.73     75.58 o 
  31   7   3      230.97      194.15     69.28 o 
  33   7   3      546.37      620.97     92.02 o 
  35   7   3      128.87      193.54     77.60 o 
  37   7   3     1158.57     1113.58     84.97 o 
  39   7   3      647.07      666.38     84.95 o 
  41   7   3      110.33       66.01     69.02 o 
  43   7   3      169.25      135.94     78.41 o 
  45   7   3      111.08       77.49     68.83 o 
  47   7   3     1051.78      813.21     87.18 o 
  49   7   3      183.78      183.71     79.44 o 
  51   7   3     1778.55     1895.23    182.67 o 
  53   7   3      491.61      539.83     85.67 o 
  55   7   3      181.14      158.31    106.39 o 
  57   7   3      764.07      867.91     97.90 o 
  59   7   3      353.23      331.86     75.13 o 
  61   7   3      352.93      324.02     95.48 o 
  63   7   3      233.87      190.46     81.06 o 
  65   7   3      154.48      108.11     79.94 o 
  67   7   3       60.67      101.69     91.37 o 
  69   7   3      148.54       48.67    109.38 o 
  71   7   3      334.29      158.03    228.83 o 
 -66   8   3       56.65       84.19    190.64 o 
 -64   8   3       20.25       38.96    187.34 o 
 -62   8   3      238.02       26.79    184.73 o 
 -60   8   3      336.38      314.84    129.07 o 
 -58   8   3      830.46      671.26    176.55 o 
 -56   8   3      548.60      411.90    169.42 o 
 -54   8   3      385.77      389.42    115.07 o 
 -52   8   3      518.52      550.87    125.43 o 
 -50   8   3      329.22      421.21    119.19 o 
 -48   8   3     1312.87     1313.02    119.03 o 
 -46   8   3      321.21      288.11     91.78 o 
 -44   8   3     2117.32     1819.74    104.36 o 
 -42   8   3      132.13       91.48     98.43 o 
 -40   8   3     1269.81     1242.24    108.96 o 
 -38   8   3      410.56      376.17     99.08 o 
 -36   8   3      583.75      751.55     93.03 o 
 -34   8   3       67.26      111.52     93.09 o 
 -32   8   3       75.43       52.12     84.73 o 
 -30   8   3      110.73      110.78     87.07 o 
 -28   8   3      795.51      800.78     90.30 o 
 -26   8   3     2158.56     1932.83     90.69 o 
 -24   8   3      277.56      209.33     74.26 o 
 -22   8   3     1218.30     1139.16     93.36 o 
 -20   8   3      494.47      550.02     85.93 o 
 -18   8   3     1157.33     1178.98     94.35 o 
 -16   8   3     1915.26     2061.00     95.18 o 
 -14   8   3     4767.91     5259.89    320.85 o 
 -12   8   3      610.68      647.07     70.91 o 
 -10   8   3     1831.42     1774.31    119.41 o 
  -8   8   3      560.71      421.49     92.09 o 
  -6   8   3     3527.22     3259.59    127.67 o 
  -4   8   3     4550.11     4622.55    128.04 o 
  -2   8   3     1627.43     1566.05    125.41 o 
   0   8   3      258.90      222.43     96.70 o 
   2   8   3      327.41      414.07     85.33 o 
   4   8   3     1018.32     1137.95    150.29 o 
   6   8   3     2646.25     3230.87    103.67 o 
   8   8   3     7341.66     6838.60    245.35 o 
  10   8   3     2133.34     2231.47    120.60 o 
  12   8   3      310.12      130.81     91.23 o 
  14   8   3      501.60      421.52     93.57 o 
  16   8   3     3780.80     4172.26    283.18 o 
  18   8   3      332.17      308.48     85.33 o 
  20   8   3      933.04      846.48     75.49 o 
  22   8   3     2114.14     2220.15    111.33 o 
  24   8   3      443.27      552.17     70.27 o 
  26   8   3     2245.19     2523.27    153.95 o 
  28   8   3      621.69      583.14     94.20 o 
  30   8   3     1709.80     1666.95     94.10 o 
  32   8   3     1201.52     1471.95    194.83 o 
  34   8   3      678.59      741.11     97.30 o 
  36   8   3       51.32       60.51     92.48 o 
  38   8   3      242.25      223.17     79.88 o 
  40   8   3      211.05       88.58     79.65 o 
  42   8   3     1290.77     1590.54     96.95 o 
  44   8   3      193.12      209.89     75.09 o 
  46   8   3      195.44      177.22     74.65 o 
  48   8   3      596.93      569.86     95.04 o 
  50   8   3      296.55      278.71    100.78 o 
  52   8   3       39.94       53.54     93.16 o 
  54   8   3      108.75       13.28     80.14 o 
  56   8   3      426.85      471.02     93.25 o 
  58   8   3      535.71      385.44     92.92 o 
  60   8   3      514.11      485.42    101.32 o 
  62   8   3       21.18       77.39     96.92 o 
  64   8   3       84.71       52.34     99.67 o 
 -57   9   3       99.34      123.50    126.28 o 
 -55   9   3        7.32       52.08    106.72 o 
 -53   9   3      323.71      347.58    125.32 o 
 -51   9   3      166.84      137.06    119.72 o 
 -49   9   3      205.04      191.90    100.40 o 
 -47   9   3      171.54      217.27     89.78 o 
 -45   9   3      306.93      285.37     85.93 o 
 -43   9   3      169.81      160.11    104.85 o 
 -41   9   3      117.74      108.63     99.88 o 
 -39   9   3      126.39      174.55     98.28 o 
 -37   9   3      221.91      278.34     98.79 o 
 -35   9   3      144.77      144.03     92.52 o 
 -33   9   3      218.08      154.24     97.42 o 
 -31   9   3      219.94      248.97     94.80 o 
 -29   9   3       70.51      129.14     90.74 o 
 -27   9   3     2680.16     2691.11    165.39 o 
 -25   9   3      282.58      286.93     77.87 o 
 -23   9   3     1609.08     1714.96     86.36 o 
 -21   9   3     1283.98     1266.33     81.64 o 
 -19   9   3      114.03       72.26     76.14 o 
 -17   9   3      148.37      141.56     88.16 o 
 -15   9   3      373.98      411.08     81.33 o 
 -13   9   3      526.02      471.39     79.01 o 
 -11   9   3     1259.72     1406.83     78.99 o 
  -9   9   3      513.11      647.68     89.67 o 
  -7   9   3      896.49     1005.70     77.17 o 
  -5   9   3      719.78      728.93     83.48 o 
  -3   9   3     3006.93     3299.48    281.81 o 
  -1   9   3      235.81      192.75     86.62 o 
   1   9   3     1052.90      981.47     82.26 o 
   3   9   3      804.56      684.26     73.20 o 
   5   9   3     2404.86     2394.84     90.83 o 
   7   9   3     1191.92     1105.37     94.42 o 
   9   9   3      769.48      836.34     87.85 o 
  11   9   3      726.33      608.84     93.49 o 
  13   9   3     1145.45     1275.29     97.34 o 
  15   9   3      850.11      890.68    102.56 o 
  17   9   3      149.10      206.99     80.31 o 
  19   9   3      272.83      264.23     73.77 o 
  21   9   3      585.73      511.98     83.14 o 
  23   9   3      881.56      970.47     85.27 o 
  25   9   3     1011.79     1135.19     82.17 o 
  27   9   3      753.66      680.76     75.49 o 
  29   9   3      212.75      266.79     67.09 o 
  31   9   3      236.30      341.08     76.92 o 
  33   9   3      184.39      253.20     82.32 o 
  35   9   3       54.71       63.92     72.62 o 
  37   9   3     1203.84     1400.69    113.98 o 
  39   9   3      142.95      129.91     75.34 o 
  41   9   3      845.70      940.16     99.49 o 
  43   9   3      236.46      250.21     78.35 o 
  45   9   3      245.65      194.79    104.66 o 
  47   9   3      409.14      296.52     88.08 o 
  49   9   3      135.71      223.95     87.52 o 
  51   9   3       16.68       46.34     92.87 o 
  53   9   3      739.61      753.70    170.31 o 
  55   9   3      237.76      285.32     95.63 o 
 -46  10   3       49.22       -4.54     87.65 o 
 -44  10   3      429.60      437.91     97.75 o 
 -42  10   3      522.02      662.88    114.09 o 
 -40  10   3       19.16       80.31    101.86 o 
 -38  10   3      155.16      147.22    102.36 o 
 -36  10   3      289.11      256.53    102.48 o 
 -34  10   3      220.32      274.01    100.12 o 
 -32  10   3      505.88      479.62    102.37 o 
 -30  10   3      198.80      234.01    102.58 o 
 -28  10   3      196.50      266.89     86.94 o 
 -26  10   3      465.06      463.81     89.17 o 
 -24  10   3     2013.50     2045.50     99.94 o 
 -22  10   3       81.25      108.94     93.84 o 
 -20  10   3      908.94      883.78     94.08 o 
 -18  10   3      297.67      286.77     85.47 o 
 -16  10   3      861.20      713.54     79.05 o 
 -14  10   3      349.86      440.35     84.13 o 
 -12  10   3      139.24       79.48     91.22 o 
 -10  10   3       48.39       58.95     77.81 o 
  -8  10   3     1061.15     1051.84    101.42 o 
  -6  10   3      563.27      513.56     72.04 o 
  -4  10   3      156.88      158.05     97.23 o 
  -2  10   3      110.92      125.93     81.84 o 
   0  10   3      119.35       91.54     75.30 o 
   2  10   3      255.50      192.13     94.22 o 
   4  10   3       52.30      105.01     83.29 o 
   6  10   3      634.00      611.95     86.18 o 
   8  10   3      460.12      481.60     96.44 o 
  10  10   3      556.31      501.53     90.16 o 
  12  10   3      314.71      283.89     83.44 o 
  14  10   3       66.33      125.55     69.48 o 
  16  10   3      703.98      692.63     71.45 o 
  18  10   3      361.99      357.01     68.92 o 
  20  10   3      339.21      426.69     71.44 o 
  22  10   3      571.53      576.50     72.77 o 
  24  10   3       89.96      139.68     73.51 o 
  26  10   3      130.40      171.24     80.80 o 
  28  10   3      467.78      425.17     82.72 o 
  30  10   3     1651.09     1630.38    150.31 o 
  32  10   3      573.33      307.22    114.25 o 
  34  10   3      545.28      536.85     99.87 o 
  36  10   3       97.76       36.58     79.60 o 
  38  10   3      126.61      168.89     80.19 o 
  40  10   3      200.12      146.79     83.19 o 
  42  10   3      120.81      110.09     92.34 o 
  44  10   3      152.63      115.18     81.73 o 
  46  10   3      195.61      293.94    103.45 o 
 -31  11   3       21.68       11.28     91.54 o 
 -29  11   3       69.91       35.26    106.79 o 
 -27  11   3       58.66       75.04     97.82 o 
 -25  11   3      320.48      318.17     97.43 o 
 -23  11   3      167.64       97.55     94.14 o 
 -21  11   3      307.76      225.92     82.57 o 
 -19  11   3       19.91        0.29     83.47 o 
 -17  11   3      284.77      364.81     92.55 o 
 -15  11   3      430.58      409.92    107.24 o 
 -13  11   3       99.83      149.54     90.26 o 
 -11  11   3        4.77       51.53     98.62 o 
  -9  11   3      195.16      193.45     87.86 o 
  -7  11   3      222.30      284.36     89.67 o 
  -5  11   3      211.51      219.66     89.65 o 
  -3  11   3      309.68      258.79     89.53 o 
  -1  11   3      116.53      111.40    102.91 o 
   1  11   3      302.37      302.60     93.30 o 
   3  11   3      180.86      125.87     73.13 o 
   5  11   3      555.81      696.26    109.50 o 
   7  11   3       64.87       16.44     90.81 o 
   9  11   3      198.42      281.40     90.65 o 
  11  11   3      366.66      347.19     77.34 o 
  13  11   3       23.56       53.70     69.85 o 
  15  11   3       39.54       76.85     80.90 o 
  17  11   3       77.62      137.66     86.05 o 
  19  11   3       51.10       75.68     82.60 o 
  21  11   3       96.29      109.14     85.41 o 
  23  11   3      548.28      435.52     93.48 o 
  25  11   3       92.84      115.39     90.63 o 
  27  11   3      129.74       65.94     92.74 o 
  29  11   3       14.02       88.91     74.93 o 
   4  -8   4      161.14      157.42    110.80 o 
   6  -8   4      297.61      238.83    138.81 o 
   8  -8   4     1417.33     1379.91    172.03 o 
  10  -8   4       31.43      113.93    151.16 o 
  12  -8   4      850.65     1025.58    163.68 o 
  14  -8   4      912.77      751.62    167.34 o 
  16  -8   4      803.60     1095.86    175.51 o 
  18  -8   4      710.73      641.51    173.42 o 
  20  -8   4     1325.68     1523.76    173.25 o 
  22  -8   4      776.39      814.76    163.51 o 
  24  -8   4     2908.38     3147.02    195.34 o 
  26  -8   4      681.89      475.57    159.33 o 
  28  -8   4       28.05       26.96    112.89 o 
 -71  -7   4      227.83       81.41    198.12 o 
 -69  -7   4      146.30      109.24    192.21 o 
 -67  -7   4      992.96      905.04    164.73 o 
 -65  -7   4      284.95      168.90    197.60 o 
 -63  -7   4      498.00      320.76    199.52 o 
 -61  -7   4       95.84      -26.44    182.47 o 
 -59  -7   4      153.51      177.60    184.90 o 
 -57  -7   4       17.72       75.67    189.77 o 
 -55  -7   4      893.65      793.71    186.99 o 
 -53  -7   4      141.20      118.11    177.42 o 
 -51  -7   4       89.82      173.95    197.78 o 
 -49  -7   4     1558.53     1308.07    191.34 o 
 -47  -7   4      115.63      114.11    165.77 o 
 -45  -7   4      930.11      677.86    177.77 o 
 -43  -7   4      175.75       85.76    161.07 o 
 -41  -7   4     2214.01     1591.95    183.51 o 
 -17  -7   4     2629.13     2499.25    141.24 o 
 -15  -7   4     4071.57     4215.04    185.25 o 
 -13  -7   4      605.84      660.99    155.86 o 
 -11  -7   4     2013.81     2237.63    143.50 o 
  -9  -7   4     2746.43     2337.65    173.25 o 
  -7  -7   4     1776.22     2265.46    139.50 o 
  -5  -7   4     4443.71     3298.87    182.12 o 
  -3  -7   4      269.49      403.38    111.50 o 
  -1  -7   4      377.63      336.06    146.81 o 
   1  -7   4      956.06     1147.17    153.25 o 
   3  -7   4       25.74       80.01     99.67 o 
   5  -7   4      610.79      565.32    142.98 o 
   7  -7   4     4501.15     4297.49    183.86 o 
   9  -7   4      425.79      392.94    106.11 o 
  11  -7   4      887.03     1172.22    159.68 o 
  13  -7   4      695.95      538.36    149.42 o 
  15  -7   4      748.75      422.34    149.25 o 
  17  -7   4     1373.43     1131.69    160.38 o 
  19  -7   4       36.72       76.01    144.03 o 
  21  -7   4      239.39      315.19    152.55 o 
  23  -7   4     2420.44     2511.77    182.29 o 
  25  -7   4     3668.24     3643.28    200.04 o 
  27  -7   4     3232.37     3063.18    199.52 o 
  29  -7   4      643.99      569.15    165.42 o 
  31  -7   4     2025.67     2082.65    192.38 o 
  33  -7   4       84.76      -37.92    146.29 o 
  35  -7   4     1752.25     1641.17    182.29 o 
  37  -7   4      789.82      754.92    130.29 o 
  39  -7   4      146.32       92.71    160.03 o 
  41  -7   4      208.95      194.30    171.86 o 
  43  -7   4       12.03        4.35    160.90 o 
  45  -7   4      524.60      608.63    169.25 o 
  47  -7   4       86.61      141.07    159.51 o 
  49  -7   4       71.56      129.76    168.90 o 
 -76  -6   4       23.10       -6.26    153.59 o 
 -74  -6   4        4.65      111.15    209.43 o 
 -72  -6   4        3.43       13.22    188.90 o 
 -70  -6   4      243.72      271.88    142.64 o 
 -68  -6   4       74.42       52.18    187.86 o 
 -66  -6   4       41.66       29.05    174.64 o 
 -64  -6   4      316.42      342.67    132.72 o 
 -62  -6   4       93.56       22.79    174.29 o 
 -60  -6   4      150.73      236.74    185.77 o 
 -58  -6   4       45.15      114.80    124.02 o 
 -56  -6   4      164.49      230.48    169.42 o 
 -54  -6   4      954.07      932.35    178.12 o 
 -52  -6   4       74.10       -7.83    165.77 o 
 -50  -6   4       92.44      110.63    166.12 o 
 -48  -6   4      367.33      362.15    120.54 o 
 -46  -6   4     1124.83      982.44    128.89 o 
 -44  -6   4      454.45      322.32    118.11 o 
 -42  -6   4     2334.36     1992.02    147.51 o 
 -40  -6   4     1347.52     1001.58    130.29 o 
 -38  -6   4      672.88      462.69    162.81 o 
 -36  -6   4      489.56      472.09    163.16 o 
 -34  -6   4      773.77      668.30    156.03 o 
 -32  -6   4      483.55      467.39    156.20 o 
 -30  -6   4     3248.82     2964.72    199.52 o 
 -28  -6   4      931.73      670.32     98.10 o 
 -26  -6   4      567.89      717.87     91.89 o 
 -24  -6   4     2313.67     2099.67    198.47 o 
 -22  -6   4      327.73      231.63    111.61 o 
 -20  -6   4     1994.91     2031.03    120.53 o 
 -18  -6   4      453.33      361.11    142.81 o 
 -16  -6   4      242.12      261.61    101.93 o 
 -14  -6   4      487.64      399.38    111.15 o 
 -12  -6   4     3104.45     2744.51    177.60 o 
 -10  -6   4     1364.26     1269.97    152.55 o 
  -8  -6   4     2796.14     2958.98    137.42 o 
  -6  -6   4      371.80      245.61    140.37 o 
  -4  -6   4     1479.37     1654.39    152.20 o 
  -2  -6   4     2673.65     2732.68    165.07 o 
   0  -6   4      496.71      318.15    139.68 o 
   2  -6   4      164.37      193.08     96.19 o 
   4  -6   4       98.68      170.29    127.50 o 
   6  -6   4       83.53      193.43     93.23 o 
   8  -6   4      458.88      451.56    134.46 o 
  10  -6   4     1654.56     1654.57    155.68 o 
  12  -6   4     2151.37     2674.76    135.85 o 
  14  -6   4      426.73      498.70    143.33 o 
  16  -6   4     5789.32     5429.36    205.95 o 
  18  -6   4     1227.76     1060.72    156.38 o 
  20  -6   4     1232.74     1264.93    119.67 o 
  22  -6   4      868.05      924.87    122.98 o 
  24  -6   4      122.26       68.01    106.63 o 
  26  -6   4      286.42      292.92    106.63 o 
  28  -6   4     1188.72      975.83    115.15 o 
  30  -6   4     2244.07     2156.92    169.07 o 
  32  -6   4     1106.99     1133.95    157.94 o 
  34  -6   4     2535.67     2607.44    190.99 o 
  36  -6   4      856.48      938.96    169.07 o 
  38  -6   4     2335.98     2308.25    179.34 o 
  40  -6   4     2844.77     3209.64    200.21 o 
  42  -6   4      576.05      498.18    162.46 o 
  44  -6   4     1650.42     1832.69    193.78 o 
  46  -6   4     4137.04     4055.71    230.83 o 
  48  -6   4     1675.73     1854.95    199.17 o 
  50  -6   4      258.37      383.90    177.60 o 
  52  -6   4     1407.87     1401.65    196.73 o 
  54  -6   4      773.66      837.55    222.65 o 
  56  -6   4      830.28      693.17    186.64 o 
  58  -6   4      562.61      645.68    235.35 o 
 -79  -5   4       86.48      -19.13    214.65 o 
 -77  -5   4      612.81      573.50    207.17 o 
 -75  -5   4       92.58      137.42    198.12 o 
 -73  -5   4      115.22      106.45    200.39 o 
 -71  -5   4      171.98      201.60    191.69 o 
 -69  -5   4       72.20       21.74    187.17 o 
 -67  -5   4      242.09      287.01    180.38 o 
 -65  -5   4       47.25       78.62    177.08 o 
 -63  -5   4       37.67      -58.27    169.60 o 
 -61  -5   4      389.20      407.38    125.76 o 
 -59  -5   4       83.06      193.95    169.25 o 
 -57  -5   4     1432.23     1235.71    141.42 o 
 -55  -5   4      230.75       94.45    161.07 o 
 -53  -5   4      230.21      162.64    120.37 o 
 -51  -5   4       65.57      189.08    163.68 o 
 -49  -5   4      498.01      473.48    173.95 o 
 -47  -5   4       61.55      -19.83    114.46 o 
 -45  -5   4     1236.09     1130.30    173.77 o 
 -43  -5   4      479.39      446.52    154.64 o 
 -41  -5   4      263.23      221.26    113.93 o 
 -39  -5   4     2277.44     1723.28    176.73 o 
 -37  -5   4     3998.21     4066.67    200.39 o 
 -35  -5   4     3579.69     3081.02    133.49 o 
 -33  -5   4     3148.52     2606.84    127.18 o 
 -31  -5   4     1071.31      903.22     95.31 o 
 -29  -5   4     5714.34     5033.13    257.96 o 
 -27  -5   4      846.70      581.39     78.74 o 
 -25  -5   4      435.99      518.22     89.79 o 
 -23  -5   4     1715.74     1598.86    118.11 o 
 -21  -5   4     2145.31     2297.05    226.22 o 
 -19  -5   4     5723.10     5918.59    429.99 o 
 -17  -5   4     1069.20      885.05     90.73 o 
 -15  -5   4      662.91      749.13     88.49 o 
 -13  -5   4     1114.31      910.11    134.63 o 
 -11  -5   4      802.11      753.22    114.04 o 
  -9  -5   4       42.89       97.84    102.90 o 
  -7  -5   4      562.52      526.34    118.00 o 
  -5  -5   4     2466.19     2509.86    138.46 o 
  -3  -5   4      870.88      778.06    110.46 o 
  -1  -5   4     5432.66     4588.16    189.25 o 
   1  -5   4     5779.16     6476.16    209.78 o 
   3  -5   4      471.70      459.74    106.45 o 
   5  -5   4     2066.10     1845.04    147.33 o 
   7  -5   4     3774.88     3881.94    171.34 o 
   9  -5   4     1750.14     1797.20    120.20 o 
  11  -5   4     3932.94     3549.53    174.99 o 
  13  -5   4     5409.32     5268.63    170.99 o 
  15  -5   4     1230.12     1293.28    154.81 o 
  17  -5   4     1146.71     1208.92    155.33 o 
  19  -5   4      301.35      443.91    106.28 o 
  21  -5   4     1564.46     1641.00    162.81 o 
  23  -5   4     1695.55     1810.25    165.77 o 
  25  -5   4      238.10      167.68    139.16 o 
  27  -5   4      485.97      449.13    111.67 o 
  29  -5   4     3771.83     3689.90    195.86 o 
  31  -5   4     1013.84      929.91    151.51 o 
  33  -5   4     5708.07     5741.94    221.43 o 
  35  -5   4        7.85       32.53    136.20 o 
  37  -5   4     3845.60     3517.70    198.47 o 
  39  -5   4     2250.65     2050.12    179.16 o 
  41  -5   4      176.51       88.36    139.16 o 
  43  -5   4     3560.28     3006.47    192.91 o 
  45  -5   4     2558.94     2361.83    185.95 o 
  47  -5   4      602.14      487.05    154.64 o 
  49  -5   4     2625.67     2547.26    200.73 o 
  51  -5   4       20.78       65.06    187.86 o 
  53  -5   4       41.56       61.05    195.69 o 
  55  -5   4      924.05     1106.47    188.73 o 
  57  -5   4      534.49      567.58    209.60 o 
  59  -5   4      129.89      173.42    205.26 o 
  61  -5   4      444.83      376.59    214.65 o 
  63  -5   4       54.01      130.29    223.87 o 
  65  -5   4       45.19      120.54    274.31 o 
  67  -5   4      199.46      183.86    287.01 o 
 -82  -4   4      358.23      242.31    159.33 o 
 -80  -4   4      439.58      296.23    202.30 o 
 -78  -4   4      265.72      363.89    145.77 o 
 -76  -4   4      413.80      300.58    205.43 o 
 -74  -4   4        1.73        1.57    187.34 o 
 -72  -4   4       41.67       72.01    132.72 o 
 -70  -4   4       63.25       -4.35    184.90 o 
 -68  -4   4      121.67       -5.74    177.95 o 
 -66  -4   4     2600.24     2283.03    155.68 o 
 -64  -4   4      709.86      623.77    179.51 o 
 -62  -4   4      955.32      683.78    129.24 o 
 -60  -4   4     1025.29     1137.60    179.86 o 
 -58  -4   4      413.64      531.40    168.55 o 
 -56  -4   4      615.01      625.33    127.85 o 
 -42  -4   4      380.96      399.03    110.28 o 
 -40  -4   4     1532.45     1793.55    167.86 o 
 -38  -4   4     2425.55     1969.93    169.25 o 
 -36  -4   4      826.52      719.79    110.28 o 
 -34  -4   4     3084.61     3748.87    184.38 o 
 -32  -4   4     3738.71     2895.15    173.60 o 
 -30  -4   4     6967.37     6885.28    196.04 o 
 -28  -4   4     1152.75     1213.44     91.90 o 
 -26  -4   4     1907.22     2370.97    116.87 o 
 -24  -4   4     2332.85     1850.64    114.69 o 
 -22  -4   4     7585.55     8079.08    436.17 o 
 -20  -4   4      491.51      905.69     89.52 o 
 -18  -4   4      283.44      343.10     93.57 o 
 -16  -4   4     2310.83     2719.16    115.37 o 
 -14  -4   4    12640.62    11040.59    180.12 o 
 -12  -4   4     6288.07     5556.82    144.79 o 
 -10  -4   4    50725.64    50740.01   3319.05 o 
  -8  -4   4     5312.76     5115.59    499.05 o 
  -6  -4   4      714.84      580.07     79.90 o 
  -4  -4   4     3609.36     4466.76    268.83 o 
  -2  -4   4     1227.12     1401.06     81.15 o 
   0  -4   4     1654.75     1671.13     96.67 o 
   2  -4   4    38132.26    37548.95   4340.98 o 
   4  -4   4    16805.20    16487.87    833.01 o 
   6  -4   4    60656.37    53569.77    384.16 o 
   8  -4   4     4405.76     4461.51    121.85 o 
  10  -4   4    13694.40    12572.71    299.19 o 
  12  -4   4    30846.76    29669.12    448.34 o 
  14  -4   4     3435.20     2593.52    169.25 o 
  16  -4   4      303.49      284.23    130.98 o 
  18  -4   4      996.10      978.27    140.03 o 
  20  -4   4     4306.36     3909.25    184.38 o 
  22  -4   4     7137.99     7174.38    239.87 o 
  24  -4   4     7332.76     7010.34    230.30 o 
  26  -4   4     2692.19     2660.49    176.38 o 
  28  -4   4      492.73      442.86    143.85 o 
  30  -4   4     4908.44     5057.63    214.47 o 
  32  -4   4     1386.57     1034.97    155.33 o 
  34  -4   4     1261.62     1068.20    157.94 o 
  36  -4   4      113.21      172.03    137.76 o 
  38  -4   4      611.36      489.48    146.64 o 
  40  -4   4     3187.99     2616.49    178.47 o 
  42  -4   4     1567.84     1321.29    184.90 o 
  44  -4   4      951.79      823.11    148.90 o 
  46  -4   4      764.67      826.41    152.72 o 
  48  -4   4      626.88      674.21    180.21 o 
  50  -4   4      244.23      315.19    148.20 o 
  52  -4   4      134.81      188.73    143.16 o 
  54  -4   4     1001.13      881.38    195.17 o 
  56  -4   4     1515.27     1575.77    220.21 o 
  58  -4   4      108.02      152.38    196.56 o 
  60  -4   4     1081.85     1009.93    187.17 o 
  62  -4   4      194.39      165.07    190.99 o 
  64  -4   4      260.34      234.30    195.69 o 
  66  -4   4      286.21      300.23    207.17 o 
  68  -4   4       12.57       35.31    246.13 o 
  70  -4   4      470.29      501.31    306.49 o 
  72  -4   4      122.88       85.41    337.80 o 
 -85  -3   4       58.21      152.72    200.21 o 
 -83  -3   4        9.44      123.85    131.68 o 
 -81  -3   4      129.89      120.54    129.94 o 
 -79  -3   4      183.03      207.69    172.03 o 
 -77  -3   4        9.79       94.10    180.21 o 
 -75  -3   4       83.11      125.07    128.20 o 
 -73  -3   4      312.83      264.40    180.38 o 
 -71  -3   4      266.38      207.52    177.60 o 
 -69  -3   4      651.97      532.79    128.37 o 
 -45  -3   4      116.72       98.16     90.44 o 
 -43  -3   4     1910.87     1813.63    185.86 o 
 -41  -3   4      311.33      229.14    104.51 o 
 -39  -3   4     3760.25     3860.75    237.35 o 
 -37  -3   4     5619.81     5603.47    456.43 o 
 -35  -3   4       50.23      101.75     72.96 o 
 -33  -3   4     6246.89     5792.87    357.37 o 
 -31  -3   4     2424.81     2402.66    190.64 o 
 -29  -3   4     2783.05     2958.69    297.10 o 
 -27  -3   4     5625.20     5201.10    155.51 o 
 -25  -3   4     2900.87     2333.44    106.49 o 
 -23  -3   4     2818.95     2431.63    236.57 o 
 -21  -3   4      836.09     1018.24     89.16 o 
 -19  -3   4     2708.37     2360.54    346.59 o 
 -17  -3   4     3386.58     3544.76    197.51 o 
 -15  -3   4     1521.89     1350.52    102.62 o 
 -13  -3   4      818.99      901.83     85.16 o 
 -11  -3   4     3739.10     3839.93    129.70 o 
  -9  -3   4    11251.52     9061.46    289.01 o 
  -7  -3   4     4791.85     4626.36    139.94 o 
  -5  -3   4     4245.82     4116.88    129.69 o 
  -3  -3   4     4025.74     4145.60    183.43 o 
  -1  -3   4     5628.38     5788.33    521.40 o 
   1  -3   4     5931.74     5514.31    142.95 o 
   3  -3   4    21420.52    20515.85   1272.76 o 
   5  -3   4     4478.29     4071.64    129.32 o 
   7  -3   4     2240.28     2283.33    110.68 o 
   9  -3   4     1330.46     1561.60     89.71 o 
  11  -3   4     5802.53     5450.90    119.08 o 
  13  -3   4     2443.93     2261.51    100.51 o 
  15  -3   4    21828.47    21205.78    527.76 o 
  17  -3   4     4327.25     4101.32    171.78 o 
  19  -3   4     3487.91     3285.14    103.40 o 
  21  -3   4     4549.45     4573.12    121.40 o 
  23  -3   4     1982.31     1746.60    103.04 o 
  25  -3   4     1688.58     1576.42    100.02 o 
  27  -3   4     1487.85     1655.12     99.17 o 
  29  -3   4     2112.26     2308.16    107.88 o 
  31  -3   4      429.02      347.72    130.81 o 
  33  -3   4     2033.67     1607.78    131.50 o 
  35  -3   4     2336.98     1942.80    167.51 o 
  37  -3   4       52.68       37.57    133.76 o 
  39  -3   4     1678.60     1683.44    162.81 o 
  41  -3   4     2846.37     2609.53    181.95 o 
  43  -3   4     1839.04     1682.92    168.73 o 
  45  -3   4     1783.97     1916.53    173.25 o 
  47  -3   4       67.79       -5.91    131.85 o 
  49  -3   4     1662.43     1645.35    170.99 o 
  51  -3   4     2921.09     3101.44    208.04 o 
  53  -3   4     4448.08     4758.27    245.78 o 
  55  -3   4      434.89      514.18    192.21 o 
  57  -3   4      800.21      773.01    171.86 o 
  59  -3   4     2460.18     2278.16    217.08 o 
  61  -3   4     1010.08      848.68    184.03 o 
  63  -3   4       49.57       45.05    166.47 o 
  65  -3   4      101.33       88.02    205.60 o 
  67  -3   4      102.68      236.39    196.73 o 
  69  -3   4       53.83       12.35    199.34 o 
  71  -3   4       56.04       46.44    205.43 o 
  73  -3   4      571.12      486.00    262.66 o 
  75  -3   4      154.19       92.36    259.18 o 
  77  -3   4      486.68      528.79    298.49 o 
 -86  -2   4       70.89      106.11    142.98 o 
 -84  -2   4      337.05      356.24    151.33 o 
 -82  -2   4      531.36      424.43    206.47 o 
 -80  -2   4      231.59      328.93    196.56 o 
 -56  -2   4      449.30      442.34    308.23 o 
 -54  -2   4       68.59      138.46    227.52 o 
 -52  -2   4     2012.38     2394.36    270.31 o 
 -50  -2   4     1207.52     1202.31    204.73 o 
 -48  -2   4      633.71      787.72    117.04 o 
 -46  -2   4      353.93      342.85    117.53 o 
 -44  -2   4     5382.31     5334.80    371.81 o 
 -42  -2   4     3264.04     3587.85    159.86 o 
 -40  -2   4     3904.54     3820.42    151.52 o 
 -38  -2   4     1734.54     2225.88    137.24 o 
 -36  -2   4    18418.87    20430.30    562.63 o 
 -34  -2   4     7949.66     8972.85    193.73 o 
 -32  -2   4      271.73      222.48     92.16 o 
 -30  -2   4     8697.45     8413.75    179.08 o 
 -28  -2   4     5644.40     5962.47    271.27 o 
 -26  -2   4     7653.26     8752.77    489.66 o 
 -24  -2   4     6046.61     6703.63    228.13 o 
 -22  -2   4    13025.84    13305.47    416.16 o 
 -20  -2   4     1182.16      827.74     87.04 o 
 -18  -2   4     9533.49     8616.88    532.71 o 
 -16  -2   4     1852.51     1843.20    189.25 o 
 -14  -2   4     4969.83     5210.48    551.15 o 
 -12  -2   4    17438.88    18388.53    814.41 o 
 -10  -2   4      170.78      346.70     75.85 o 
  -8  -2   4    12131.99    14617.69    347.11 o 
  -6  -2   4    10207.94    10313.37   1491.06 o 
  -4  -2   4     3338.10     3987.71    175.08 o 
  -2  -2   4     1996.20     1826.75     88.25 o 
   0  -2   4     5052.52     4820.54    728.92 o 
   2  -2   4     1297.45     1280.12     89.21 o 
   4  -2   4     4363.40     3674.04    302.14 o 
   6  -2   4     1705.43     1741.58    115.67 o 
   8  -2   4     6873.38     6231.42    273.09 o 
  10  -2   4    34944.38    33515.44    457.82 o 
  12  -2   4     2271.44     2568.56    105.00 o 
  14  -2   4    13566.97    14272.67    506.79 o 
  16  -2   4    19298.56    19193.88    483.94 o 
  18  -2   4     6458.38     6739.54    127.39 o 
  20  -2   4     3666.82     3845.08    110.87 o 
  22  -2   4     2752.67     2897.14     93.29 o 
  24  -2   4     5044.81     5808.74    327.09 o 
  26  -2   4      415.22      406.50     75.63 o 
  28  -2   4     5107.53     4799.84    220.70 o 
  30  -2   4     2874.26     2347.55    113.76 o 
  32  -2   4    28017.55    27878.72    286.40 o 
  34  -2   4     1892.27     1733.83    202.39 o 
  36  -2   4      511.74      487.56     91.89 o 
  38  -2   4    15083.32    15142.31    249.52 o 
  40  -2   4     8841.94     9067.28    250.92 o 
  42  -2   4     9760.28     9869.48    274.83 o 
  44  -2   4     1667.51     1750.93    166.47 o 
  46  -2   4     1698.48     1997.24    166.81 o 
  48  -2   4      334.74      211.87    135.16 o 
  50  -2   4     2181.96     2211.19    169.60 o 
  52  -2   4     1012.56      906.78    150.98 o 
  54  -2   4     1692.49     1981.93    205.43 o 
  56  -2   4     1740.61     1653.35    180.03 o 
  58  -2   4      403.77      316.06    157.42 o 
  60  -2   4     3022.80     3333.66    248.22 o 
  62  -2   4      750.27      961.40    181.08 o 
  64  -2   4      675.63      550.71    185.60 o 
  66  -2   4     1536.61     1619.43    212.39 o 
  68  -2   4      420.71      580.28    178.47 o 
  70  -2   4       78.68       28.18    205.26 o 
  72  -2   4      138.68      265.96    220.04 o 
  74  -2   4       64.10       70.27    221.78 o 
  76  -2   4      451.40      432.95    242.65 o 
  78  -2   4      143.96      193.95    232.04 o 
  80  -2   4       57.23       42.09    259.00 o 
  82  -2   4       79.98      121.17    195.53 o 
  84  -2   4      294.70      260.62    239.30 o 
 -87  -1   4      129.30       61.40    201.60 o 
 -69  -1   4      110.27      197.41    189.09 o 
 -67  -1   4       74.52       83.44    175.17 o 
 -65  -1   4      798.24     1200.40    258.13 o 
 -63  -1   4     2498.18     3086.49    288.05 o 
 -61  -1   4      513.31      653.86    213.43 o 
 -59  -1   4      621.51      711.44    234.30 o 
 -57  -1   4     1423.39     1841.39    233.78 o 
 -55  -1   4     3768.64     4004.22    269.44 o 
 -53  -1   4     2099.49     2468.46    234.48 o 
 -51  -1   4      937.75      883.33    118.16 o 
 -49  -1   4      414.89      376.23    109.82 o 
 -47  -1   4     2931.25     3069.43    258.57 o 
 -45  -1   4     2858.94     3387.10    286.92 o 
 -43  -1   4     4525.96     5228.06    372.85 o 
 -41  -1   4     1138.49     1196.06    110.39 o 
 -39  -1   4     4401.05     4673.16    453.04 o 
 -37  -1   4     6427.36     6851.56    310.06 o 
 -35  -1   4    11039.79    11955.46   1408.17 o 
 -33  -1   4     4848.75     5827.00    157.48 o 
 -31  -1   4     3256.99     3957.34    434.69 o 
 -29  -1   4     1539.72     1873.17    104.03 o 
 -27  -1   4     6704.75     6957.08    700.13 o 
 -25  -1   4     3646.08     3543.27    161.94 o 
 -23  -1   4     2225.29     2417.78    252.48 o 
 -21  -1   4     8798.16     9254.78    784.06 o 
 -19  -1   4     3785.72     3328.40    159.68 o 
 -17  -1   4    12681.69    12658.17   1016.01 o 
 -15  -1   4    11051.00    10056.39    318.67 o 
 -13  -1   4     7472.51     8691.28    578.19 o 
 -11  -1   4     4151.36     4446.72    609.85 o 
  -9  -1   4    12053.28    11933.98    202.56 o 
  -7  -1   4    14235.51    15392.42   1159.69 o 
  -5  -1   4     3302.81     3190.56    230.22 o 
  -3  -1   4     1604.76     1213.40     95.06 o 
  -1  -1   4     2316.98     2363.16    133.33 o 
   1  -1   4    14711.33    15458.18    211.21 o 
   3  -1   4     2015.03     1693.78    255.18 o 
   5  -1   4     9780.46     9334.67    233.78 o 
   7  -1   4     2944.79     2582.79    301.19 o 
   9  -1   4     2895.77     3284.32    109.98 o 
  11  -1   4      656.28      543.94     88.89 o 
  13  -1   4      198.82      179.41     73.60 o 
  15  -1   4     3343.55     3641.68    159.59 o 
  17  -1   4     2776.41     2876.86    118.47 o 
  19  -1   4     6191.98     5335.22    139.27 o 
  21  -1   4     8501.36     8788.05    254.11 o 
  23  -1   4      762.89      817.00     74.65 o 
  25  -1   4    41330.75    41107.52   1071.94 o 
  27  -1   4     1595.63     1962.08    111.27 o 
  29  -1   4      940.09      785.47     71.36 o 
  31  -1   4     5690.73     5262.05    129.69 o 
  33  -1   4     8657.31     7158.54    192.16 o 
  35  -1   4     3509.31     3793.15    136.50 o 
  37  -1   4     2042.33     1783.79    119.15 o 
  39  -1   4     2382.46     2080.14    113.16 o 
  41  -1   4      984.40     1106.83     87.79 o 
  43  -1   4     2988.09     2842.45    123.67 o 
  45  -1   4     1152.56     1273.05    107.31 o 
  47  -1   4      445.50      444.52     83.00 o 
  49  -1   4      273.73      214.15     94.32 o 
  51  -1   4      628.78      548.97    138.11 o 
  53  -1   4      575.45      597.68    143.33 o 
  55  -1   4     5971.73     6602.96    255.18 o 
  57  -1   4      263.30      344.24    140.37 o 
  59  -1   4      565.69      671.78    180.38 o 
  61  -1   4      593.50      674.04    154.99 o 
  63  -1   4     1216.08     1200.05    174.47 o 
  65  -1   4     1634.80     1869.91    196.21 o 
  67  -1   4     1365.85     1847.82    204.39 o 
  69  -1   4      655.99      672.12    214.82 o 
  71  -1   4      263.27      218.48    169.60 o 
  73  -1   4      485.55      369.81    179.34 o 
  75  -1   4       26.57       15.31    176.55 o 
  77  -1   4      186.55      196.21    231.35 o 
  79  -1   4      144.08      220.21    199.86 o 
  81  -1   4       78.50       78.45    243.87 o 
  83  -1   4       71.00      112.02    237.44 o 
  85  -1   4      175.22       97.18    186.59 o 
 -84   0   4      103.60       63.51    235.42 o 
 -82   0   4      760.04     1177.58    237.50 o 
 -80   0   4       14.48        5.65    192.90 o 
 -78   0   4       13.65       67.67    165.64 o 
 -76   0   4      255.70      217.08    165.06 o 
 -74   0   4      124.69      115.00    150.34 o 
 -72   0   4       35.87       51.20    134.74 o 
 -70   0   4       46.52      181.08    195.69 o 
 -68   0   4        1.60        7.48    189.25 o 
 -66   0   4       19.39      146.11    189.95 o 
 -64   0   4       18.33       93.76    177.77 o 
 -62   0   4     1914.08     2325.30    224.39 o 
 -60   0   4      194.80      304.40    152.38 o 
 -58   0   4     6796.78     6903.54    279.01 o 
 -56   0   4      601.21      642.90    181.77 o 
 -54   0   4      393.20      364.76    128.55 o 
 -52   0   4        8.58       64.60     92.88 o 
 -50   0   4        8.03        9.18    113.04 o 
 -48   0   4      141.93      140.71     97.84 o 
 -46   0   4     5620.76     5227.28    176.64 o 
 -44   0   4       61.97       88.61     98.30 o 
 -42   0   4     4786.24     4814.86    158.36 o 
 -40   0   4      551.68      542.43    109.61 o 
 -38   0   4     7830.76     7033.95    432.78 o 
 -36   0   4     9424.33     7662.73    187.34 o 
 -34   0   4       97.97      180.57     92.97 o 
 -32   0   4    10440.49     8878.90    197.15 o 
 -30   0   4     6278.58     4393.28    442.26 o 
 -28   0   4      555.54      401.60     94.36 o 
 -26   0   4      152.10       51.86     66.09 o 
 -24   0   4     2036.40     2823.90    227.35 o 
 -22   0   4     3302.38     4162.99    148.46 o 
 -20   0   4     8577.30     8131.19    369.89 o 
 -18   0   4     1893.05     1750.66    116.37 o 
 -16   0   4     1311.94     1218.19    114.19 o 
 -14   0   4       41.11      164.15     81.41 o 
 -12   0   4     1247.69     1392.89    103.19 o 
 -10   0   4     1467.55     1362.68     99.34 o 
  -8   0   4    16177.61    14548.91    222.44 o 
  -6   0   4     1035.17      916.34    116.89 o 
  -4   0   4      642.12      663.21     81.25 o 
  -2   0   4      677.14      690.90     93.75 o 
   0   0   4    16882.88    15096.62    285.01 o 
   2   0   4     8876.60     9013.39    282.57 o 
   4   0   4    24351.48    25129.89    291.79 o 
   6   0   4    10330.57    10210.59    176.10 o 
   8   0   4    53065.45    46558.04   2552.39 o 
  10   0   4     2955.96     3272.28    141.85 o 
  12   0   4     7139.64     8346.82   1010.62 o 
  14   0   4    28103.27    32779.58    840.77 o 
  16   0   4    13385.96    12994.41    199.73 o 
  18   0   4     2595.50     3057.76    121.06 o 
  20   0   4     3221.41     3495.00    108.88 o 
  22   0   4      515.28      287.86     75.87 o 
  24   0   4       20.31       76.09     64.46 o 
  26   0   4     1240.40     1438.62     78.57 o 
  28   0   4      333.25      453.30     69.18 o 
  30   0   4     4111.89     4084.63    111.86 o 
  32   0   4     3895.92     3846.76    189.08 o 
  34   0   4     7939.32     8475.24    209.77 o 
  36   0   4    22299.43    25191.58    546.78 o 
  38   0   4     6940.17     7285.35    324.55 o 
  40   0   4      464.39      669.54     73.98 o 
  42   0   4        0.75       59.23     68.99 o 
  44   0   4      503.10      548.17     98.03 o 
  46   0   4      100.43      175.04     93.91 o 
  48   0   4     1224.97     1142.62    107.62 o 
  50   0   4      205.22      372.37     95.87 o 
  52   0   4       70.61      110.38     92.80 o 
  54   0   4     1618.51     1498.02    115.36 o 
  56   0   4      484.83      470.70    138.29 o 
  58   0   4     1496.73     1279.02    160.03 o 
  60   0   4        4.71       73.40    136.03 o 
  62   0   4      818.11      660.64    184.73 o 
  64   0   4     1202.09     1146.30    164.38 o 
  66   0   4      192.98      211.17    149.07 o 
  68   0   4      310.71      188.21    149.42 o 
  70   0   4      505.90      594.72    157.77 o 
  72   0   4      415.60      312.93    159.51 o 
  74   0   4      161.76      317.62    157.25 o 
  76   0   4      360.09      265.96    162.12 o 
  78   0   4       18.93      -24.53    178.12 o 
  80   0   4      482.00      532.10    240.22 o 
  82   0   4       22.66       84.19    191.34 o 
  84   0   4       39.72       82.28    232.39 o 
  86   0   4       34.43       33.17    155.29 o 
 -87   1   4      134.39      131.34    166.13 o 
 -85   1   4      103.42       79.81    157.76 o 
 -83   1   4       66.99      109.06    162.76 o 
 -81   1   4      280.70      262.21    145.14 o 
 -79   1   4      179.05      209.59    153.59 o 
 -77   1   4      218.50      282.32    138.05 o 
 -75   1   4      268.86      333.45    169.77 o 
 -73   1   4      278.26      256.74    157.25 o 
 -71   1   4      502.67      580.63    201.60 o 
 -69   1   4      101.64      125.59    152.20 o 
 -67   1   4       80.00       99.32    149.59 o 
 -65   1   4      823.76      893.73    166.64 o 
 -63   1   4     2502.69     2496.81    191.34 o 
 -61   1   4      495.76      430.69    147.33 o 
 -59   1   4      628.07      494.87    143.50 o 
 -57   1   4     1356.73     1384.26    156.55 o 
 -55   1   4     3729.32     3226.34    192.21 o 
 -53   1   4     2034.73     2127.35    172.55 o 
 -51   1   4      946.93      816.79    130.93 o 
 -49   1   4      380.68      308.03    104.65 o 
 -47   1   4     2893.93     2716.31    147.51 o 
 -45   1   4     2963.24     3175.66    153.65 o 
 -43   1   4     4406.29     4694.52    166.61 o 
 -41   1   4     1140.21     1041.85    111.55 o 
 -39   1   4     4453.57     4349.59    162.93 o 
 -37   1   4     6204.56     6640.20    170.31 o 
 -35   1   4    11497.65    13212.30    793.89 o 
 -33   1   4     4877.27     5299.38    166.80 o 
 -31   1   4     3269.23     4089.02    229.69 o 
 -29   1   4     1592.57     1793.53    118.19 o 
 -27   1   4     6796.25     7896.79    183.81 o 
 -25   1   4     3546.22     3233.94    125.63 o 
 -23   1   4     2146.12     2332.21    114.18 o 
 -21   1   4     8586.96     8803.28    468.35 o 
 -19   1   4     3896.92     3263.39    172.99 o 
 -17   1   4    12723.92    13129.70    237.87 o 
 -15   1   4    10791.54    11258.65    318.23 o 
 -13   1   4     7485.42     7640.23    353.11 o 
 -11   1   4     4122.93     4408.45    270.05 o 
  -9   1   4    11913.52    11985.15    232.48 o 
  -7   1   4    14219.30    15415.21    223.95 o 
  -5   1   4     3189.35     3138.78    135.94 o 
  -3   1   4     1795.86     1238.61    121.07 o 
  -1   1   4     2371.45     2339.58    111.76 o 
   1   1   4    15052.60    17143.80    222.05 o 
   3   1   4     2183.36     2012.73    156.29 o 
   5   1   4     9813.01     9956.15    254.57 o 
   7   1   4     2865.74     2535.35    114.25 o 
   9   1   4     2854.85     3171.35    166.03 o 
  11   1   4      710.90      702.01     83.50 o 
  13   1   4      238.91      261.35     93.19 o 
  15   1   4     3363.41     3179.29    150.55 o 
  17   1   4     2727.59     3045.68    106.37 o 
  19   1   4     6154.24     5479.22    144.36 o 
  21   1   4     8306.45     8667.91    348.41 o 
  23   1   4      845.57      926.26     99.54 o 
  25   1   4    41371.51    46416.58   1052.54 o 
  27   1   4     1689.16     2061.98     94.49 o 
  29   1   4      904.45      752.33     80.40 o 
  31   1   4     5640.57     5854.63    180.94 o 
  33   1   4     8611.08     7751.49    175.65 o 
  35   1   4     3560.21     3811.84    139.77 o 
  37   1   4     2013.35     1942.99     89.13 o 
  39   1   4     2366.92     2136.92     90.39 o 
  41   1   4      939.64     1067.12     74.43 o 
  43   1   4     3013.99     3245.54    216.53 o 
  45   1   4     1098.48     1259.59     85.58 o 
  47   1   4      491.74      488.22     98.48 o 
  49   1   4      268.69      299.28     79.41 o 
  51   1   4      642.34      435.15     96.45 o 
  53   1   4      588.98      683.56     87.22 o 
  55   1   4     5999.34     6535.18    664.04 o 
  57   1   4      278.81      306.25    100.59 o 
  59   1   4      537.42      622.37    102.94 o 
  61   1   4      621.25      628.99    150.81 o 
  63   1   4     1172.15     1203.18    153.77 o 
  65   1   4     1608.82     2095.52    177.42 o 
  67   1   4     1390.59     1862.43    177.25 o 
  69   1   4      678.54      735.96    163.86 o 
  71   1   4      269.08      249.26    150.46 o 
  73   1   4      505.84      522.36    165.42 o 
  75   1   4       28.92      103.50    157.77 o 
  77   1   4      196.22      332.58    171.86 o 
  79   1   4      145.38      188.03    165.77 o 
  81   1   4       82.74       -5.22    164.73 o 
  83   1   4       68.72       97.06    219.17 o 
  85   1   4      170.09      187.42    135.12 o 
 -86   2   4       68.94       86.60    142.39 o 
 -84   2   4      338.86      327.40    145.52 o 
 -82   2   4      528.08      559.68    134.60 o 
 -80   2   4      224.02      313.77    124.60 o 
 -78   2   4       45.34       90.63    162.46 o 
 -76   2   4      332.94      286.84    180.03 o 
 -74   2   4       58.23      144.55    169.25 o 
 -72   2   4      319.17      292.92    171.51 o 
 -70   2   4      319.38      303.01    170.81 o 
 -68   2   4      726.78      886.08    185.25 o 
 -66   2   4       14.88       23.31    159.68 o 
 -64   2   4     2737.58     2664.67    203.34 o 
 -62   2   4     1515.41     1798.07    190.64 o 
 -60   2   4     1135.40     1122.47    179.51 o 
 -58   2   4     4374.37     4803.33    231.35 o 
 -56   2   4      427.11      347.72    161.77 o 
 -54   2   4       70.90       94.28    107.67 o 
 -52   2   4     2091.91     2087.49    212.13 o 
 -50   2   4     1190.48     1074.96    135.88 o 
 -48   2   4      618.88      690.76    122.59 o 
 -46   2   4      360.86      337.07    102.17 o 
 -44   2   4     5306.31     5042.23    371.81 o 
 -42   2   4     3206.76     3131.35    141.52 o 
 -40   2   4     3779.66     3441.70    174.99 o 
 -38   2   4     1727.57     2026.96    166.29 o 
 -36   2   4    18417.90    19517.73    414.42 o 
 -34   2   4     8310.84     9908.08    553.67 o 
 -32   2   4      274.90      167.65     99.69 o 
 -30   2   4     8546.70     8295.00    237.35 o 
 -28   2   4     5624.26     5370.29    390.33 o 
 -26   2   4     7584.16     8535.54    181.26 o 
 -24   2   4     5993.32     6310.27    358.50 o 
 -22   2   4    13065.71    14170.42    225.38 o 
 -20   2   4     1225.38      976.56     92.66 o 
 -18   2   4     9387.33     8981.24    409.21 o 
 -16   2   4     1950.62     2114.55    109.07 o 
 -14   2   4     4936.76     6171.31    243.00 o 
 -12   2   4    18246.75    19166.61    245.53 o 
 -10   2   4      149.81      288.25     93.40 o 
  -8   2   4    12505.19    13546.58    209.25 o 
  -6   2   4    10120.55     9784.09    496.53 o 
  -4   2   4     3405.69     3623.91    343.98 o 
  -2   2   4     1960.65     1791.96    105.51 o 
   0   2   4     5092.88     5178.90    136.42 o 
   2   2   4     1333.41     1249.32    104.04 o 
   4   2   4     4345.04     4131.26    408.08 o 
   6   2   4     1558.92     1833.19    109.20 o 
   8   2   4     6926.17     6859.12    239.52 o 
  10   2   4    35117.11    34090.46   2623.97 o 
  12   2   4     2328.58     2727.01    106.89 o 
  14   2   4    13469.21    15282.59    430.25 o 
  16   2   4    19466.14    21176.10    241.12 o 
  18   2   4     6450.62     7324.71    372.33 o 
  20   2   4     3770.87     4616.61    123.92 o 
  22   2   4     2733.54     2929.22    117.44 o 
  24   2   4     5218.44     6191.48    518.10 o 
  26   2   4      427.82      469.67     88.51 o 
  28   2   4     5236.43     5259.20    114.73 o 
  30   2   4     2893.36     2962.22    274.52 o 
  32   2   4    27942.58    29263.93   1505.97 o 
  34   2   4     2000.60     1814.69     92.43 o 
  36   2   4      526.78      506.33     79.00 o 
  38   2   4    15140.34    16056.27    733.58 o 
  40   2   4     8876.57     9753.95    145.73 o 
  42   2   4     9938.67    10645.40    213.99 o 
  44   2   4     1654.35     1837.73     90.30 o 
  46   2   4     1763.75     2102.22     98.29 o 
  48   2   4      331.94      274.46     74.00 o 
  50   2   4     2254.24     2510.36    106.95 o 
  52   2   4     1025.68      977.74    104.54 o 
  54   2   4     1674.28     1979.04    166.73 o 
  56   2   4     1658.58     1751.29    118.41 o 
  58   2   4      405.43      305.36    102.03 o 
  60   2   4     3040.93     3300.30    349.20 o 
  62   2   4      747.20      901.32    119.02 o 
  64   2   4      669.24      516.97    145.42 o 
  66   2   4     1547.48     1720.32    162.46 o 
  68   2   4      407.85      511.75    150.98 o 
  70   2   4       74.48       78.28    105.58 o 
  72   2   4      131.90      393.29    162.12 o 
  74   2   4       70.02      120.37    152.55 o 
  76   2   4      455.24      459.74    159.86 o 
  78   2   4      146.26      173.60    157.42 o 
  80   2   4       57.01       27.31    164.73 o 
  82   2   4       84.87      190.30    173.42 o 
  84   2   4      295.93      156.72    190.64 o 
 -85   3   4       56.65       37.81    136.72 o 
 -83   3   4        8.30      -48.34    133.08 o 
 -81   3   4      130.12      191.34    189.77 o 
 -79   3   4      182.35      326.84    184.21 o 
 -77   3   4        8.28        7.31    189.08 o 
 -75   3   4       79.31      229.61    194.99 o 
 -73   3   4      300.37      275.18    193.78 o 
 -71   3   4      258.30      251.00    194.47 o 
 -69   3   4      638.62      765.88    193.78 o 
 -67   3   4      242.92      349.11    180.56 o 
 -65   3   4      808.20      874.94    189.43 o 
 -63   3   4      502.26      561.15    179.69 o 
 -61   3   4      690.77      868.33    135.33 o 
 -59   3   4     1186.74     1163.17    191.34 o 
 -57   3   4      286.04      220.39    177.08 o 
 -55   3   4      339.24      292.75    168.73 o 
 -53   3   4      716.85     1022.45    176.55 o 
 -51   3   4      407.45      363.89    117.41 o 
 -49   3   4      546.22      393.46    140.55 o 
 -47   3   4     3275.17     3045.47    189.69 o 
 -45   3   4      135.20      162.76    117.56 o 
 -43   3   4     1859.12     2113.39    204.82 o 
 -41   3   4      324.11      277.99    116.91 o 
 -39   3   4     3750.87     3900.36    164.86 o 
 -37   3   4     5557.75     5579.32    517.84 o 
 -35   3   4       42.97      112.23    105.11 o 
 -33   3   4     6381.60     5911.06    236.30 o 
 -31   3   4     2415.13     2231.52    115.29 o 
 -29   3   4     2763.00     3019.63    162.03 o 
 -27   3   4     5671.06     5113.20    404.77 o 
 -25   3   4     2934.47     2667.92    112.65 o 
 -23   3   4     2756.10     2827.54    124.20 o 
 -21   3   4      820.85     1066.74     90.98 o 
 -19   3   4     2621.76     2454.52    310.23 o 
 -17   3   4     3357.11     3866.92    274.14 o 
 -15   3   4     1479.07     1412.51     90.49 o 
 -13   3   4      801.75      907.10     86.08 o 
 -11   3   4     3804.07     3907.00    121.30 o 
  -9   3   4    11587.42    11014.75    704.48 o 
  -7   3   4     4779.73     4658.31    294.05 o 
  -5   3   4     4078.74     4689.91    471.83 o 
  -3   3   4     3978.15     4362.10    133.59 o 
  -1   3   4     5425.46     6005.88    140.34 o 
   1   3   4     5861.23     5290.86    141.93 o 
   3   3   4    21811.47    22783.93    716.31 o 
   5   3   4     4552.85     5350.51    447.65 o 
   7   3   4     2256.54     2514.93    116.82 o 
   9   3   4     1283.18     1438.28    105.28 o 
  11   3   4     5737.32     5606.10    165.16 o 
  13   3   4     2475.01     2407.63    172.73 o 
  15   3   4    22034.81    25061.86    316.23 o 
  17   3   4     4172.56     4932.97    120.34 o 
  19   3   4     3400.58     3494.56    138.11 o 
  21   3   4     4723.65     4983.69    136.53 o 
  23   3   4     2030.83     1844.88    140.37 o 
  25   3   4     1699.86     1681.35     93.58 o 
  27   3   4     1492.22     1590.41    124.72 o 
  29   3   4     2140.45     2461.29    158.21 o 
  31   3   4      391.01      450.28     80.17 o 
  33   3   4     2027.48     1838.26     82.41 o 
  35   3   4     2229.03     2078.10     94.27 o 
  37   3   4       46.29       44.00     69.76 o 
  39   3   4     1637.50     2015.59     87.89 o 
  41   3   4     2817.71     3202.18    155.18 o 
  43   3   4     1822.52     1957.83     94.56 o 
  45   3   4     1778.40     2255.51     84.22 o 
  47   3   4       59.54       17.12     78.81 o 
  49   3   4     1727.93     1846.50     81.80 o 
  51   3   4     2947.26     3340.14    130.30 o 
  53   3   4     4404.82     5157.46    137.97 o 
  55   3   4      430.22      553.65    114.42 o 
  57   3   4      774.32      951.90    126.63 o 
  59   3   4     2449.58     2335.48    315.54 o 
  61   3   4      992.81      910.56    124.86 o 
  63   3   4       55.32       98.99    110.96 o 
  65   3   4       96.03       92.18     87.76 o 
  67   3   4      107.68      200.04    149.25 o 
  69   3   4       51.17      -19.13    146.81 o 
  71   3   4       58.03       53.58    154.46 o 
  73   3   4      575.39      698.04    166.47 o 
  75   3   4      146.56      149.94    160.20 o 
  77   3   4      492.91      640.29    165.25 o 
  79   3   4       27.21      115.33    160.90 o 
  81   3   4       87.15      171.68    169.60 o 
  83   3   4       30.17       44.23    100.16 o 
 -82   4   4      359.66      696.65    210.82 o 
 -80   4   4      435.83      422.34    215.17 o 
 -78   4   4      269.11       38.27    209.26 o 
 -76   4   4      412.10      421.82    141.59 o 
 -74   4   4        1.70      -49.92    199.17 o 
 -72   4   4       42.17      180.56    193.43 o 
 -70   4   4       59.45       53.40    197.25 o 
 -68   4   4      119.36      120.02    188.38 o 
 -66   4   4     2569.40     2684.50    219.52 o 
 -64   4   4      737.49      900.51    146.29 o 
 -62   4   4      983.04      807.63    188.21 o 
 -60   4   4      989.79     1359.03    195.69 o 
 -58   4   4      431.38      480.44    185.08 o 
 -56   4   4      614.13      835.11    188.56 o 
 -54   4   4      432.22      405.29    129.24 o 
 -52   4   4       72.60       28.87    162.99 o 
 -50   4   4      523.64      407.21    165.94 o 
 -48   4   4      606.47      847.75    164.03 o 
 -46   4   4      333.42      430.60    112.37 o 
 -44   4   4     2395.72     2521.94    162.57 o 
 -42   4   4      353.79      439.37    121.47 o 
 -40   4   4     1575.27     1942.77    135.97 o 
 -38   4   4     2433.40     2311.05    142.52 o 
 -36   4   4      860.80      714.79    113.86 o 
 -34   4   4     3135.49     3966.51    135.23 o 
 -32   4   4     3730.30     3818.03    260.74 o 
 -30   4   4     6913.27     7741.19    162.67 o 
 -28   4   4     1125.16     1372.51    109.44 o 
 -26   4   4     1963.38     2604.13    120.53 o 
 -24   4   4     2397.64     2316.34    107.46 o 
 -22   4   4     7703.58     9016.61    564.37 o 
 -20   4   4      459.18      920.76     77.15 o 
 -18   4   4      298.77      368.12     77.93 o 
 -16   4   4     2348.96     3281.34    175.95 o 
 -14   4   4    12876.05    12309.70    250.48 o 
 -12   4   4     6340.10     6229.72   1032.63 o 
 -10   4   4    50823.08    51178.59   2169.36 o 
  -8   4   4     5310.21     5463.98    143.21 o 
  -6   4   4      779.07      750.65     80.87 o 
  -4   4   4     3602.17     4571.81    160.55 o 
  -2   4   4     1282.05     1374.90    100.75 o 
   0   4   4     1660.81     1772.62    108.73 o 
   2   4   4    38485.11    42362.06    320.68 o 
   4   4   4    16992.31    17769.46   1258.41 o 
   6   4   4    60156.98    58885.81   1680.83 o 
   8   4   4     4602.13     5041.05    667.17 o 
  10   4   4    13976.97    14443.66    198.03 o 
  12   4   4    30986.36    31737.85   1311.20 o 
  14   4   4     3492.73     3339.66    109.07 o 
  16   4   4      308.06      393.71    117.85 o 
  18   4   4      946.53     1108.54    107.85 o 
  20   4   4     4445.60     4137.23    122.53 o 
  22   4   4     7123.88     7552.47    581.15 o 
  24   4   4     7284.36     7086.11    152.64 o 
  26   4   4     2702.58     3006.43    112.99 o 
  28   4   4      457.25      505.97     77.90 o 
  30   4   4     5030.22     5932.44    257.48 o 
  32   4   4     1419.02     1370.79     88.52 o 
  34   4   4     1311.33     1459.67     89.89 o 
  36   4   4      123.28      191.92     79.64 o 
  38   4   4      644.50      688.58     75.41 o 
  40   4   4     3146.24     3026.55     96.79 o 
  42   4   4     1634.37     1688.81    109.02 o 
  44   4   4      970.82     1002.76     89.44 o 
  46   4   4      719.33      775.03     80.26 o 
  48   4   4      651.99      746.84     92.20 o 
  50   4   4      238.71      339.73     79.56 o 
  52   4   4      138.32      160.43     76.33 o 
  54   4   4     1002.52     1045.06    103.15 o 
  56   4   4     1527.17     1519.80    125.96 o 
  58   4   4      101.83       45.06     82.71 o 
  60   4   4     1088.27      903.79    124.50 o 
  62   4   4      181.98      174.60    109.59 o 
  64   4   4      270.86      303.34    112.19 o 
  66   4   4      285.33      330.13     97.28 o 
  68   4   4       10.69      107.32    144.37 o 
  70   4   4      461.71      749.53    155.86 o 
  72   4   4      122.15      117.59    145.77 o 
  74   4   4      195.54      203.69    117.59 o 
  76   4   4        1.20       26.79    119.50 o 
  78   4   4      190.79      349.11    171.68 o 
  80   4   4      260.69      247.00    170.99 o 
 -79   5   4       89.93      126.11    214.30 o 
 -77   5   4      610.78      598.37    216.21 o 
 -75   5   4       96.56       58.62    144.72 o 
 -73   5   4      111.15       97.76    200.56 o 
 -71   5   4      175.59      133.94    190.82 o 
 -69   5   4       69.91       58.79    131.50 o 
 -67   5   4      244.53      401.81    181.42 o 
 -65   5   4       42.64       -2.26    123.50 o 
 -63   5   4       41.03      -93.58    181.42 o 
 -61   5   4      390.26      395.03    125.76 o 
 -59   5   4       79.48      160.73    175.16 o 
 -57   5   4     1455.02     1580.99    190.82 o 
 -55   5   4      236.17      173.08    127.33 o 
 -53   5   4      225.37       72.19    179.34 o 
 -51   5   4       74.75      195.34    172.90 o 
 -49   5   4      500.59      546.83    106.66 o 
 -47   5   4       55.74       32.13     90.73 o 
 -45   5   4     1251.28     1145.86    138.50 o 
 -43   5   4      466.27      600.49    125.90 o 
 -41   5   4      254.13      277.23    111.00 o 
 -39   5   4     2246.11     2136.46    140.96 o 
 -37   5   4     3962.17     4848.58    156.71 o 
 -35   5   4     3465.58     3556.96    146.64 o 
 -33   5   4     3165.61     2957.22    274.05 o 
 -31   5   4     1104.29     1112.97    115.06 o 
 -29   5   4     5844.14     5900.74    451.48 o 
 -27   5   4      840.11      743.50     86.96 o 
 -25   5   4      430.26      651.56    119.33 o 
 -23   5   4     1674.92     1525.71    111.82 o 
 -21   5   4     2114.61     2340.29    106.69 o 
 -19   5   4     5659.43     6514.83    549.84 o 
 -17   5   4     1023.89      969.33    103.58 o 
 -15   5   4      676.12      904.20    124.37 o 
 -13   5   4     1114.03      846.81     85.25 o 
 -11   5   4      872.27      979.45     88.26 o 
  -9   5   4       44.50       73.77     89.43 o 
  -7   5   4      626.04      551.77     90.00 o 
  -5   5   4     2452.02     2589.44    112.46 o 
  -3   5   4      861.61      772.61     71.34 o 
  -1   5   4     5329.36     5144.20    122.51 o 
   1   5   4     5854.32     6737.94    143.18 o 
   3   5   4      486.51      558.90     90.76 o 
   5   5   4     2117.57     2059.05    105.24 o 
   7   5   4     3782.52     3684.40    242.04 o 
   9   5   4     1791.39     2023.18    107.85 o 
  11   5   4     3827.84     3970.17    106.27 o 
  13   5   4     5402.35     4927.29    131.71 o 
  15   5   4     1233.08     1402.81     96.87 o 
  17   5   4     1134.61     1445.41    109.15 o 
  19   5   4      290.08      445.03     97.25 o 
  21   5   4     1610.27     1880.45    111.06 o 
  23   5   4     1726.89     2069.58    115.45 o 
  25   5   4      252.24      140.45     95.76 o 
  27   5   4      482.49      435.39     97.98 o 
  29   5   4     3757.30     4077.29     96.95 o 
  31   5   4     1027.92     1112.91    101.43 o 
  33   5   4     5779.81     6077.31    285.43 o 
  35   5   4        7.95       -0.02     85.23 o 
  37   5   4     3830.75     3846.12    105.03 o 
  39   5   4     2205.69     2099.28    141.91 o 
  41   5   4      163.70      223.68     88.19 o 
  43   5   4     3605.88     3473.85    181.42 o 
  45   5   4     2521.91     2549.15    190.03 o 
  47   5   4      599.42      605.75     72.63 o 
  49   5   4     2662.17     2994.81    166.00 o 
  51   5   4       17.79       55.39     68.01 o 
  53   5   4       44.57        3.39     87.11 o 
  55   5   4      908.77     1261.51    107.89 o 
  57   5   4      532.33      513.80    122.70 o 
  59   5   4      129.05      224.46    105.95 o 
  61   5   4      445.98      595.07     97.44 o 
  63   5   4       57.10       99.60    121.93 o 
  65   5   4       42.94      112.25    124.24 o 
  67   5   4      203.69      122.52    105.00 o 
  69   5   4      185.48      145.77    156.72 o 
  71   5   4       20.16      -61.40    149.25 o 
  73   5   4      263.75      276.40    178.99 o 
  75   5   4      246.21      325.28    129.76 o 
  77   5   4       24.91       83.67    112.02 o 
 -76   6   4       22.68       35.14    200.21 o 
 -74   6   4        4.27      -16.35    141.77 o 
 -72   6   4        3.58       61.92    195.34 o 
 -70   6   4      242.15      251.35    196.04 o 
 -68   6   4       74.08       63.32    180.21 o 
 -66   6   4       43.02      188.90    182.12 o 
 -64   6   4      326.74      271.18    183.34 o 
 -62   6   4      103.83      132.37    126.63 o 
 -60   6   4      146.80      134.11    170.12 o 
 -58   6   4       50.79      225.78    124.02 o 
 -56   6   4      169.62      226.65    172.55 o 
 -54   6   4      958.17     1213.27    175.34 o 
 -52   6   4       68.83       22.99     96.26 o 
 -50   6   4      100.55       73.99     94.82 o 
 -48   6   4      388.25      537.06    117.73 o 
 -46   6   4     1173.80     1190.23    120.36 o 
 -44   6   4      446.68      423.86    104.22 o 
 -42   6   4     2254.36     2566.55    125.08 o 
 -40   6   4     1380.67     1365.97    130.09 o 
 -38   6   4      682.43      597.14    113.54 o 
 -36   6   4      488.92      541.77    110.06 o 
 -34   6   4      769.80      910.63    109.15 o 
 -32   6   4      487.35      659.03    116.46 o 
 -30   6   4     3297.52     3598.76    135.41 o 
 -28   6   4      958.36      814.36    149.07 o 
 -26   6   4      601.98      789.47     88.08 o 
 -24   6   4     2341.85     2332.27    180.12 o 
 -22   6   4      338.42      310.46     96.01 o 
 -20   6   4     1973.43     2510.65    198.38 o 
 -18   6   4      474.49      460.73     85.28 o 
 -16   6   4      237.28      233.47     93.59 o 
 -14   6   4      502.95      495.36     83.71 o 
 -12   6   4     3292.89     3238.32    261.18 o 
 -10   6   4     1430.15     1349.96    104.51 o 
  -8   6   4     2829.44     2994.52    107.31 o 
  -6   6   4      383.10      518.57     77.99 o 
  -4   6   4     1451.88     1472.14     98.73 o 
  -2   6   4     2692.67     2889.43    111.20 o 
   0   6   4      465.05      504.33     91.24 o 
   2   6   4      167.22      164.61     88.83 o 
   4   6   4      122.26       63.76     87.04 o 
   6   6   4       71.21      131.00     72.62 o 
   8   6   4      412.86      487.17     78.18 o 
  10   6   4     1622.72     1652.26     91.96 o 
  12   6   4     2096.65     2411.25    107.82 o 
  14   6   4      392.89      354.13     96.29 o 
  16   6   4     5855.20     6408.00    369.81 o 
  18   6   4     1226.28     1258.12    123.76 o 
  20   6   4     1212.65     1332.63    107.22 o 
  22   6   4      891.96      948.53    105.62 o 
  24   6   4      124.82      172.90     79.03 o 
  26   6   4      303.33      306.13     85.05 o 
  28   6   4     1204.54     1068.11     75.67 o 
  30   6   4     2282.31     2292.45     88.66 o 
  32   6   4     1127.19     1295.84    112.69 o 
  34   6   4     2555.52     2843.15    134.44 o 
  36   6   4      859.43      779.06     79.48 o 
  38   6   4     2301.26     2298.72    203.90 o 
  40   6   4     2852.20     3142.91     99.87 o 
  42   6   4      592.51      628.38     98.30 o 
  44   6   4     1668.94     1918.45    117.42 o 
  46   6   4     4113.45     4367.47    225.67 o 
  48   6   4     1688.54     1948.41    133.63 o 
  50   6   4      254.45      250.11     99.27 o 
  52   6   4     1384.84     1405.96     95.89 o 
  54   6   4      783.37      939.10     88.53 o 
  56   6   4      832.75      634.95     98.19 o 
  58   6   4      562.50      556.60    127.35 o 
  60   6   4      739.44      808.57    135.63 o 
  62   6   4       65.24       57.62     97.29 o 
  64   6   4      348.78      452.98    133.55 o 
  66   6   4       52.66       81.32    139.90 o 
  68   6   4      152.72      181.43    112.88 o 
  70   6   4       21.12       47.14    163.16 o 
  72   6   4      191.98      254.83    165.07 o 
  74   6   4        4.25       12.21    124.04 o 
 -71   7   4      223.60      128.72    141.24 o 
 -69   7   4      153.47      243.52    188.73 o 
 -67   7   4      993.53     1208.75    199.52 o 
 -65   7   4      285.85      321.45    184.56 o 
 -63   7   4      502.01      472.61    189.77 o 
 -61   7   4       96.22      168.55    129.94 o 
 -59   7   4      144.93       68.36    182.64 o 
 -57   7   4       16.16      129.59    168.73 o 
 -55   7   4      865.51      682.74    141.07 o 
 -53   7   4      145.61      151.25    128.80 o 
 -51   7   4       80.81      140.64    114.79 o 
 -49   7   4     1556.42     1555.50    128.75 o 
 -47   7   4      109.97      168.61     92.28 o 
 -45   7   4      898.92      911.97     93.84 o 
 -43   7   4      173.80       43.25     82.67 o 
 -41   7   4     2228.50     1948.94    114.10 o 
 -39   7   4     1762.28     1742.65    136.13 o 
 -37   7   4      171.90      128.36     92.27 o 
 -35   7   4      381.02      407.46     87.83 o 
 -33   7   4      612.41      672.74    135.33 o 
 -31   7   4      781.79      799.74     90.55 o 
 -29   7   4     1996.65     2262.06    107.92 o 
 -27   7   4     5030.90     4995.10    124.45 o 
 -25   7   4     1201.58     1071.56    110.32 o 
 -23   7   4     1488.23     1197.28    110.33 o 
 -21   7   4     2721.73     3057.68    109.98 o 
 -19   7   4      526.18      560.99    100.30 o 
 -17   7   4     2706.91     2705.55    378.33 o 
 -15   7   4     4128.18     4538.01    118.92 o 
 -13   7   4      584.46      610.57    100.74 o 
 -11   7   4     1962.74     2215.59    107.37 o 
  -9   7   4     2827.65     2511.66    300.84 o 
  -7   7   4     1793.12     2183.76    178.55 o 
  -5   7   4     4521.95     3736.79    108.94 o 
  -3   7   4      283.19      328.13     96.66 o 
  -1   7   4      384.80      442.53     81.66 o 
   1   7   4      988.24     1342.92    103.35 o 
   3   7   4       23.46      102.45     65.45 o 
   5   7   4      635.51      623.37     85.97 o 
   7   7   4     4474.48     4431.17    185.69 o 
   9   7   4      417.12      504.30     98.18 o 
  11   7   4      899.56     1227.89     94.39 o 
  13   7   4      692.51      737.09     87.67 o 
  15   7   4      724.86      523.92    111.24 o 
  17   7   4     1381.63     1097.89     95.02 o 
  19   7   4       43.41       72.05     79.26 o 
  21   7   4      236.90      376.99     81.61 o 
  23   7   4     2479.48     2721.01    227.00 o 
  25   7   4     3669.28     4330.55    401.55 o 
  27   7   4     3232.62     3251.64    181.81 o 
  29   7   4      632.07      611.82     92.83 o 
  31   7   4     2017.27     2109.48     97.04 o 
  33   7   4       96.42      108.42     75.64 o 
  35   7   4     1653.59     1463.21    102.55 o 
  37   7   4      793.08      678.63     93.98 o 
  39   7   4      141.70      167.07     76.99 o 
  41   7   4      213.64      159.52     91.78 o 
  43   7   4       15.57       20.93     89.53 o 
  45   7   4      533.88      660.07     86.10 o 
  47   7   4       82.65      145.39     82.07 o 
  49   7   4       75.28      110.55     75.55 o 
  51   7   4       47.03      125.02     94.49 o 
  53   7   4        5.16       -2.60     72.96 o 
  55   7   4      354.78      479.04    125.76 o 
  57   7   4     1185.98     1305.53    157.86 o 
  59   7   4      331.56      143.18    123.82 o 
  61   7   4      124.89      139.95    103.11 o 
  63   7   4       73.66       72.91    135.50 o 
  65   7   4      397.70      420.49    147.53 o 
  67   7   4       78.36       13.13     83.91 o 
  69   7   4      273.17      223.81    111.20 o 
 -64   8   4       40.73      219.87    198.47 o 
 -62   8   4       87.95      193.78    129.76 o 
 -60   8   4       16.34      118.63    186.47 o 
 -58   8   4        9.86      192.21    178.64 o 
 -56   8   4      502.61      562.54    121.96 o 
 -54   8   4      458.40      424.67    115.03 o 
 -52   8   4      105.28       83.19    113.37 o 
 -50   8   4      853.02      889.21    120.08 o 
 -48   8   4      574.07      591.51    117.45 o 
 -46   8   4      309.80      416.60     87.05 o 
 -44   8   4      127.05      126.59     82.38 o 
 -42   8   4      571.34      475.14     90.54 o 
 -40   8   4      428.74      396.20     94.14 o 
 -38   8   4       69.66       81.05     89.92 o 
 -36   8   4      127.56      139.98     89.54 o 
 -34   8   4      473.08      310.78     90.57 o 
 -32   8   4      197.45      276.18     78.56 o 
 -30   8   4       58.35       89.32     74.80 o 
 -28   8   4     1538.15     1762.52     91.02 o 
 -26   8   4       84.71      188.17    101.83 o 
 -24   8   4      193.11      219.25    102.89 o 
 -22   8   4     1528.98     1451.32    113.96 o 
 -20   8   4      417.00      296.35     87.70 o 
 -18   8   4     3100.46     2965.72    125.14 o 
 -16   8   4      930.44      847.26    111.24 o 
 -14   8   4     1286.20     1236.07    130.20 o 
 -12   8   4      358.19      452.48     88.45 o 
 -10   8   4     1646.87     1862.02    102.20 o 
  -8   8   4     1302.92     1105.04    110.06 o 
  -6   8   4     6002.41     6484.39    527.40 o 
  -4   8   4     1383.06     1449.35    101.67 o 
  -2   8   4     3781.89     4191.51    268.31 o 
   0   8   4     2392.64     2350.28    106.10 o 
   2   8   4     2157.67     2468.44    157.33 o 
   4   8   4      168.39      135.35     83.17 o 
   6   8   4      298.46      303.14     84.02 o 
   8   8   4     1409.56     1280.21     95.30 o 
  10   8   4       33.43       30.28    101.22 o 
  12   8   4      828.66      981.48    108.66 o 
  14   8   4      885.56      791.10    127.33 o 
  16   8   4      815.14     1125.39    113.25 o 
  18   8   4      727.85      722.90    112.26 o 
  20   8   4     1329.02     1448.41    115.59 o 
  22   8   4      763.06      880.33    134.98 o 
  24   8   4     2963.30     2976.24    154.29 o 
  26   8   4      700.02      527.88     92.95 o 
  28   8   4       28.25       28.48     70.89 o 
  30   8   4       47.50       55.56     71.05 o 
  32   8   4      114.52       60.81     90.60 o 
  34   8   4       64.66       64.36     79.97 o 
  36   8   4       24.09       74.25     80.41 o 
  38   8   4      103.83      103.31     71.36 o 
  40   8   4     1354.72     1289.77    109.07 o 
  42   8   4      871.20      878.83     91.40 o 
  44   8   4       94.35       49.05     74.66 o 
  46   8   4       59.18      171.69     97.41 o 
  48   8   4       92.34       75.13     80.85 o 
  50   8   4      135.16       98.94     88.97 o 
  52   8   4       91.67       72.43     95.50 o 
  54   8   4      506.66      390.91    127.57 o 
  56   8   4       26.42       98.59     99.72 o 
  58   8   4       48.15       23.97     91.59 o 
  60   8   4       48.05       17.64     95.82 o 
  62   8   4       14.24        6.04    101.46 o 
 -55   9   4      111.21      148.98    138.57 o 
 -53   9   4      322.68      179.56    107.23 o 
 -51   9   4      530.70      403.60    102.76 o 
 -49   9   4      501.01      578.02    116.52 o 
 -47   9   4      280.48      235.49    110.47 o 
 -45   9   4       24.65       62.17    105.56 o 
 -43   9   4        3.81      -36.73     98.54 o 
 -41   9   4      481.85      560.50    105.85 o 
 -39   9   4      575.14      600.14    103.46 o 
 -37   9   4      491.51      613.06    101.32 o 
 -35   9   4      729.94      689.85     98.69 o 
 -33   9   4      263.93      209.45     95.28 o 
 -31   9   4      191.79      236.77     90.20 o 
 -29   9   4      204.62      305.74     98.47 o 
 -27   9   4      477.38      359.79     98.67 o 
 -25   9   4     1548.39     1900.50     95.44 o 
 -23   9   4      500.40      686.05     83.15 o 
 -21   9   4      414.99      453.57     92.66 o 
 -19   9   4      605.67      817.18     94.14 o 
 -17   9   4     1026.71      884.89     77.94 o 
 -15   9   4     1760.86     1765.97     99.37 o 
 -13   9   4      750.74      885.05    112.19 o 
 -11   9   4     1623.99     1587.20    124.81 o 
  -9   9   4      347.59      365.13    106.32 o 
  -7   9   4     1338.62     1327.51    130.37 o 
  -5   9   4      433.27      527.54    112.40 o 
  -3   9   4      907.65      907.88    114.20 o 
  -1   9   4     1735.01     1875.51    172.81 o 
   1   9   4      739.82      667.93    110.80 o 
   3   9   4      399.96      493.46    111.34 o 
   5   9   4      266.06      280.79     82.48 o 
   7   9   4     1354.78     1416.42     93.06 o 
   9   9   4     1430.94     1192.29    105.85 o 
  11   9   4      127.73       39.25     87.29 o 
  13   9   4      160.05      133.57     91.05 o 
  15   9   4     2194.07     1996.59    135.94 o 
  17   9   4      148.04      210.01     90.36 o 
  19   9   4     1292.95     1643.36    124.26 o 
  21   9   4     1480.44     1436.67    104.57 o 
  23   9   4      232.58      321.26     85.94 o 
  25   9   4     1517.78     1641.04    108.47 o 
  27   9   4      740.10      624.40     82.38 o 
  29   9   4      794.14      765.36     89.37 o 
  31   9   4       99.09       80.95     98.82 o 
  33   9   4     1045.12     1075.51    106.13 o 
  35   9   4     1152.20     1120.80    106.96 o 
  37   9   4      487.75      456.79     81.43 o 
  39   9   4      517.63      475.37     90.02 o 
  41   9   4       18.63       55.80    103.23 o 
  43   9   4      242.00      236.53     82.79 o 
  45   9   4      278.13      223.74     71.98 o 
  47   9   4      416.19      475.83     82.20 o 
  49   9   4       67.72       84.97     73.93 o 
  51   9   4      161.28      129.07     88.93 o 
  53   9   4       36.52       52.45     85.08 o 
 -44  10   4       56.76      128.47     90.87 o 
 -42  10   4       43.63       16.44     97.19 o 
 -40  10   4       68.43       38.12     95.76 o 
 -38  10   4      375.41      357.90     95.45 o 
 -36  10   4      300.16      328.83     97.01 o 
 -34  10   4       98.65      117.07     87.07 o 
 -32  10   4      354.62      436.21     89.29 o 
 -30  10   4      120.04      124.13     97.82 o 
 -28  10   4       91.36      156.69    100.13 o 
 -26  10   4       56.56       52.13     98.07 o 
 -24  10   4       66.21       84.30     96.44 o 
 -22  10   4       34.82       40.61     81.53 o 
 -20  10   4      157.15      168.55     95.34 o 
 -18  10   4       64.66       50.26     71.67 o 
 -16  10   4      337.02      370.56     82.91 o 
 -14  10   4       90.20       41.67     76.83 o 
 -12  10   4      219.83      120.10     73.29 o 
 -10  10   4      648.66      624.55     88.96 o 
  -8  10   4      633.08      695.20     78.72 o 
  -6  10   4      723.52      860.80     92.22 o 
  -4  10   4       39.36       21.02     75.37 o 
  -2  10   4      206.83      268.26     83.43 o 
   0  10   4      574.05      580.55    100.33 o 
   2  10   4       60.40      132.28     76.83 o 
   4  10   4      106.93      140.73     77.29 o 
   6  10   4      275.13      360.71     88.19 o 
   8  10   4      567.20      668.23     98.35 o 
  10  10   4      124.51      215.95     80.55 o 
  12  10   4      222.88      243.77     92.02 o 
  14  10   4       28.08       92.16     80.24 o 
  16  10   4      252.15      262.72     80.12 o 
  18  10   4      656.52      555.29     82.10 o 
  20  10   4       25.86       28.51     76.34 o 
  22  10   4      378.21      436.69     71.93 o 
  24  10   4      295.61      305.29     77.12 o 
  26  10   4      200.74      168.35     73.23 o 
  28  10   4       42.88       46.36     71.86 o 
  30  10   4       56.82       40.73     77.27 o 
  32  10   4      148.75      128.57     76.84 o 
  34  10   4      279.04      308.05     81.06 o 
  36  10   4      396.25      369.14     83.53 o 
  38  10   4      488.22      322.31    124.31 o 
  40  10   4      243.10      136.98     91.03 o 
  42  10   4       84.52       29.79     82.29 o 
 -27  11   4       35.12       76.90    107.65 o 
 -25  11   4      211.28      279.19    110.40 o 
 -23  11   4      205.66      266.97     91.07 o 
 -21  11   4      422.98      349.57     92.78 o 
 -19  11   4      463.12      515.19     92.79 o 
 -17  11   4      240.88      367.61     94.80 o 
 -15  11   4       28.99       37.58     91.12 o 
 -13  11   4      203.32      279.75     93.38 o 
 -11  11   4       83.98       68.75     81.31 o 
  -9  11   4      302.89      302.36     92.67 o 
  -7  11   4      120.57       88.84     88.61 o 
  -5  11   4       44.97       67.23     81.57 o 
  -3  11   4       73.70      131.57    100.86 o 
  -1  11   4      651.10      717.64     92.27 o 
   1  11   4       44.50      101.76     79.84 o 
   3  11   4      182.62      167.82    104.68 o 
   5  11   4      645.67      477.13     94.30 o 
   7  11   4       60.05       64.09     89.62 o 
   9  11   4      337.39      305.96     84.37 o 
  11  11   4      115.49      123.97     93.26 o 
  13  11   4       49.66       75.90     81.59 o 
  15  11   4       89.42      114.47     84.78 o 
  17  11   4      312.39      228.67    111.45 o 
  19  11   4       61.32      187.60     93.04 o 
  21  11   4       88.52       62.50     78.17 o 
  23  11   4       66.81        8.61     81.11 o 
  25  11   4        7.42      -27.31     77.38 o 
 -16  -8   5      253.19      340.24    116.20 o 
 -14  -8   5     2321.88     1956.54    177.42 o 
 -12  -8   5      736.79      454.52    161.07 o 
 -10  -8   5      344.40      318.15    156.90 o 
  -8  -8   5     3092.95     2888.54    146.64 o 
  -6  -8   5       48.43      116.89    149.77 o 
  -4  -8   5       99.74      129.94    104.72 o 
  -2  -8   5       74.59       50.97    143.33 o 
   0  -8   5      221.93      281.10    143.50 o 
   2  -8   5     3105.17     3236.95    154.29 o 
   4  -8   5      249.07      360.94    151.33 o 
   6  -8   5     1208.41     1028.19    159.51 o 
   8  -8   5      221.29      102.80    106.98 o 
  10  -8   5      136.48      150.46    115.50 o 
  12  -8   5      912.11      895.64    155.86 o 
  14  -8   5      647.27      643.77    161.60 o 
  16  -8   5      479.51      559.58    158.46 o 
  18  -8   5     1445.18     1548.46    172.03 o 
  20  -8   5      430.71      444.78    160.55 o 
  22  -8   5       46.22       18.09    152.72 o 
  24  -8   5       55.50       84.19    150.81 o 
  26  -8   5      371.02      362.50    157.94 o 
  28  -8   5      882.78      702.74    165.25 o 
  30  -8   5       54.08      138.63    118.80 o 
  32  -8   5      321.61      481.65    167.68 o 
  34  -8   5      714.18      579.76    177.08 o 
  36  -8   5      112.76      117.76    119.15 o 
  38  -8   5      154.69      281.97    174.29 o 
  40  -8   5      327.60      377.64    119.33 o 
  42  -8   5       25.81       31.48    174.29 o 
  44  -8   5      278.19      441.30    179.86 o 
  46  -8   5       21.70       99.32    204.39 o 
 -69  -7   5      127.99       84.02    194.30 o 
 -67  -7   5      133.48       52.53    210.65 o 
 -65  -7   5        2.24      -27.48    197.60 o 
 -63  -7   5      181.94      148.72    198.82 o 
 -61  -7   5      696.17      596.63    200.56 o 
 -59  -7   5      318.00      404.07    179.34 o 
 -57  -7   5      650.37      463.74    189.43 o 
 -55  -7   5      825.32      701.52    196.38 o 
 -53  -7   5      751.56      832.33    192.56 o 
 -51  -7   5      278.47      261.27    189.43 o 
 -49  -7   5       62.06      132.72    179.16 o 
 -47  -7   5     2360.98     1939.14    201.25 o 
 -45  -7   5      666.71      647.25    188.03 o 
 -43  -7   5     1406.77     1018.62    189.77 o 
 -41  -7   5     2004.52     2272.07    198.12 o 
 -39  -7   5      112.78      101.58    156.90 o 
 -37  -7   5     1618.88     1556.98    184.90 o 
 -35  -7   5      845.26      592.11    213.95 o 
 -33  -7   5     1661.17     1420.44    186.82 o 
 -31  -7   5     1283.53     1104.20    185.95 o 
 -29  -7   5     1593.76     1730.55    111.96 o 
 -27  -7   5     2226.90     2024.70    116.71 o 
 -25  -7   5     5299.11     5358.04    207.52 o 
 -23  -7   5     1480.16     1696.31    163.33 o 
 -21  -7   5       55.93       88.19     98.63 o 
 -19  -7   5     3519.08     3568.66    186.47 o 
 -17  -7   5     5874.80     5223.93    196.73 o 
 -15  -7   5     5047.42     5558.77    174.12 o 
 -13  -7   5     2491.61     2240.07    168.03 o 
 -11  -7   5     2177.06     2323.39    175.34 o 
  -9  -7   5      312.08      413.99    107.85 o 
  -7  -7   5     4169.29     4202.34    188.03 o 
  -5  -7   5     1829.98     2171.53    141.77 o 
  -3  -7   5      998.08      884.34    154.12 o 
  -1  -7   5      415.57      425.47    112.37 o 
   1  -7   5     3442.98     3663.11    182.82 o 
   3  -7   5     3254.69     2983.51    173.25 o 
   5  -7   5     3034.34     3095.18    139.33 o 
   7  -7   5     1552.59     1354.34    151.68 o 
   9  -7   5     4296.97     3665.55    187.69 o 
  11  -7   5      628.77      659.77    117.07 o 
  13  -7   5      136.67      103.85    138.29 o 
  15  -7   5     1432.87     1045.76    154.81 o 
  17  -7   5     1490.31     1380.08    170.12 o 
  19  -7   5     1981.10     1812.86    168.90 o 
  21  -7   5     2292.10     2419.93    149.59 o 
  23  -7   5     8569.85     8147.95    217.61 o 
  25  -7   5     2902.39     2431.76    155.33 o 
  27  -7   5      276.89      197.60    113.59 o 
  29  -7   5     1664.67     1264.41    171.16 o 
  31  -7   5     1048.17     1197.79    177.25 o 
  33  -7   5       90.44      143.68    151.68 o 
  35  -7   5      846.18      865.90    164.55 o 
  37  -7   5      746.97      714.22    166.64 o 
  39  -7   5      290.67      304.06    164.90 o 
  41  -7   5      741.49      833.89    126.46 o 
  43  -7   5      498.80      438.86    172.55 o 
  45  -7   5     1238.67     1076.90    185.08 o 
  47  -7   5       63.90       68.71    159.51 o 
  49  -7   5      815.11      747.10    187.17 o 
  51  -7   5      611.37      588.11    188.90 o 
  53  -7   5       16.20       42.27    173.08 o 
  55  -7   5      669.66      527.75    194.30 o 
  57  -7   5       39.14       38.96    222.13 o 
  59  -7   5      236.42       99.84    191.69 o 
 -74  -6   5        6.43        8.00    190.99 o 
 -72  -6   5      293.76      264.74    213.60 o 
 -70  -6   5       65.87      233.43    195.86 o 
 -68  -6   5      286.01      295.01    199.17 o 
 -66  -6   5      353.26      348.76    139.68 o 
 -64  -6   5      194.76      285.27    188.56 o 
 -62  -6   5      131.62       77.23    126.81 o 
 -60  -6   5      636.16      385.81    187.17 o 
 -58  -6   5      319.10      165.07    180.38 o 
 -56  -6   5      204.72      292.75    124.89 o 
 -54  -6   5      724.09      622.90    180.03 o 
 -52  -6   5      378.50      358.68    167.86 o 
 -50  -6   5      590.65      347.72    122.28 o 
 -48  -6   5     1002.28      995.49    175.68 o 
 -46  -6   5      807.09      623.77    167.68 o 
 -44  -6   5     2436.02     1907.31    177.60 o 
 -42  -6   5      125.70      145.59    156.20 o 
 -40  -6   5      647.95      597.50    125.24 o 
 -38  -6   5     4837.56     4401.13    136.73 o 
 -36  -6   5     3042.74     2729.16    226.74 o 
 -34  -6   5      429.40      325.59     94.99 o 
 -32  -6   5     6264.61     6006.77    568.19 o 
 -30  -6   5      310.83      179.19     89.44 o 
 -28  -6   5     1529.55     1420.29    118.25 o 
 -26  -6   5      799.02      591.27    107.87 o 
 -24  -6   5     2945.28     2555.46    127.71 o 
 -22  -6   5     1361.28     1377.10    118.10 o 
 -20  -6   5     5807.57     5751.53    457.39 o 
 -18  -6   5     2630.31     2377.01    189.25 o 
 -16  -6   5     1111.00     1188.31    103.00 o 
 -14  -6   5      208.50      265.70    111.31 o 
 -12  -6   5      332.05      324.48    117.15 o 
 -10  -6   5     2872.76     3165.11    147.16 o 
  -8  -6   5     6509.27     6533.21    204.56 o 
  -6  -6   5      281.18      288.92    151.85 o 
  -4  -6   5      710.99      624.81    111.50 o 
  -2  -6   5      649.16      656.82    145.59 o 
   0  -6   5     2800.48     2645.01    169.07 o 
   2  -6   5     1880.51     1889.39    163.33 o 
   4  -6   5     3828.31     3610.58    184.03 o 
   6  -6   5      672.15      510.36    147.16 o 
   8  -6   5      476.50      379.72    145.42 o 
  10  -6   5     3592.37     3548.31    173.42 o 
  12  -6   5     1743.94     1652.31    121.59 o 
  14  -6   5     1656.96     2078.82    169.42 o 
  16  -6   5     1124.61     1415.57    164.55 o 
  18  -6   5     1677.98     1359.56    122.98 o 
  20  -6   5     1906.56     1902.27    139.68 o 
  22  -6   5     2164.08     2248.59    169.60 o 
  24  -6   5      117.18       92.36    145.59 o 
  26  -6   5       56.14      142.64    142.46 o 
  28  -6   5      187.91      251.52    149.25 o 
  30  -6   5     1178.82     1049.41    157.59 o 
  32  -6   5      114.58      150.64    150.29 o 
  34  -6   5     1508.96     1366.51    170.64 o 
  36  -6   5      275.36      297.10    151.51 o 
  38  -6   5     1251.23     1225.10    165.77 o 
  40  -6   5       94.72       90.97    145.42 o 
  42  -6   5      216.48      136.03    160.03 o 
  44  -6   5       15.50       18.09    146.81 o 
  46  -6   5      287.52      272.92    155.68 o 
  48  -6   5      467.87      515.23    161.25 o 
  50  -6   5      209.88      240.04    159.86 o 
  52  -6   5     1089.05     1163.69    207.52 o 
  54  -6   5      293.13      420.60    197.08 o 
  56  -6   5      233.31      352.07    205.26 o 
  58  -6   5      295.82      247.70    220.56 o 
  60  -6   5      809.84      808.67    198.30 o 
  62  -6   5      125.98      168.90    231.00 o 
  64  -6   5       67.51      190.30    244.05 o 
  66  -6   5      207.63      127.68    244.57 o 
  68  -6   5       76.11       47.83    279.01 o 
 -77  -5   5      358.83      274.49    157.25 o 
 -75  -5   5      216.88      248.05    204.73 o 
 -73  -5   5      368.28      286.14    202.65 o 
 -71  -5   5      110.90       -3.65    138.29 o 
 -69  -5   5       28.03       99.15    192.21 o 
 -67  -5   5       76.23      183.34    142.46 o 
 -65  -5   5      202.18      184.21    187.17 o 
 -63  -5   5      317.23      295.53    187.17 o 
 -61  -5   5      540.47      403.55    178.64 o 
 -59  -5   5      228.14      256.22    170.81 o 
 -57  -5   5     1328.41     1440.96    143.85 o 
 -55  -5   5      511.72      689.35    180.38 o 
 -53  -5   5     2200.53     2042.12    153.07 o 
 -51  -5   5      805.45      813.02    184.03 o 
 -49  -5   5      410.81      222.48    123.50 o 
 -43  -5   5      836.60      895.99    126.11 o 
 -41  -5   5     1554.41     1451.40    127.68 o 
 -39  -5   5     3107.05     2824.18    186.30 o 
 -37  -5   5      183.23      276.92    157.77 o 
 -35  -5   5     1440.22     1505.50    169.07 o 
 -33  -5   5      932.40      715.44    157.59 o 
 -31  -5   5     3038.94     2850.96    181.08 o 
 -29  -5   5     1672.69     1437.48    124.72 o 
 -27  -5   5     6138.62     6745.43    187.86 o 
 -25  -5   5      759.22      762.75    113.41 o 
 -23  -5   5     1674.61     1426.18    120.72 o 
 -21  -5   5     1152.91     1294.50    121.94 o 
 -19  -5   5     2317.53     1985.76    135.50 o 
 -17  -5   5     2132.72     2711.98    144.03 o 
 -15  -5   5     2131.01     2174.19     93.16 o 
 -13  -5   5     3775.95     3875.24    124.63 o 
 -11  -5   5     6429.24     5434.87    144.90 o 
  -9  -5   5     1663.73     1465.32    104.79 o 
  -7  -5   5     3082.31     3336.50    147.85 o 
  -5  -5   5     6270.58     6210.59    368.33 o 
  -3  -5   5     1044.95     1021.63     77.21 o 
  -1  -5   5      701.72      608.22     76.65 o 
   1  -5   5     1156.15     1003.84    145.77 o 
   3  -5   5     4687.04     5059.90    164.38 o 
   5  -5   5     2110.99     1958.10    155.16 o 
   7  -5   5      303.43      293.79    131.50 o 
   9  -5   5     5049.66     5504.67    169.94 o 
  11  -5   5     3307.93     3305.13    169.77 o 
  13  -5   5     2741.26     2455.41    132.20 o 
  15  -5   5      130.66      126.46    125.41 o 
  17  -5   5      215.52      162.46     91.32 o 
  19  -5   5     2816.98     2463.07    164.38 o 
  21  -5   5     2349.16     1901.74    155.86 o 
  23  -5   5      995.53      873.38    114.11 o 
  25  -5   5      147.93      199.17    130.11 o 
  27  -5   5      363.06      288.92    143.50 o 
  29  -5   5      139.32      194.64    140.20 o 
  31  -5   5     1627.55     1537.15    158.99 o 
  33  -5   5      848.82      675.60    148.38 o 
  35  -5   5     5671.50     5423.96    210.82 o 
  37  -5   5     1375.01      980.70    154.29 o 
  39  -5   5     1917.17     1841.04    180.21 o 
  41  -5   5      530.52      563.58    149.07 o 
  43  -5   5      101.58      155.33    146.29 o 
  45  -5   5      142.34      122.81    148.38 o 
  47  -5   5      351.28      387.03    159.16 o 
  49  -5   5      267.28      287.01    162.81 o 
  51  -5   5       64.58       98.28    184.73 o 
  53  -5   5      933.56      869.03    171.68 o 
  55  -5   5        8.98       34.44    151.33 o 
  57  -5   5      536.04      478.35    170.47 o 
  59  -5   5       37.83       71.84    168.21 o 
  61  -5   5       18.84       54.62    196.91 o 
  63  -5   5      229.54      266.31    209.78 o 
  65  -5   5      115.86       75.14    223.52 o 
  67  -5   5       68.92       30.61    182.99 o 
  69  -5   5       25.20       52.18    220.04 o 
  71  -5   5      616.36      657.17    286.84 o 
  73  -5   5      171.55      180.21    291.18 o 
  75  -5   5       65.72       43.14    344.06 o 
 -80  -4   5       79.33      -34.62    213.26 o 
 -78  -4   5       63.14      182.99    148.20 o 
 -76  -4   5      187.48      308.06    201.95 o 
 -74  -4   5      248.14      299.71    194.99 o 
 -72  -4   5      218.07      237.09    125.94 o 
 -70  -4   5      129.29       10.44    148.38 o 
 -68  -4   5      246.97      212.21    202.12 o 
 -48  -4   5     1128.19     1081.24    129.07 o 
 -46  -4   5       85.95      118.46    147.68 o 
 -44  -4   5      130.90      217.95    147.68 o 
 -42  -4   5      862.43      921.15    118.47 o 
 -40  -4   5     1323.27     1263.66    114.88 o 
 -38  -4   5      527.56      655.01     85.79 o 
 -36  -4   5      455.96      386.32     95.88 o 
 -34  -4   5      294.47      196.45     95.76 o 
 -32  -4   5     4474.39     4173.93    148.81 o 
 -30  -4   5     3311.96     3375.93    129.39 o 
 -28  -4   5      558.88      655.18    101.61 o 
 -26  -4   5     2933.56     2995.66    124.77 o 
 -24  -4   5     1418.27     1253.51     94.12 o 
 -22  -4   5     5762.23     5203.28    140.70 o 
 -20  -4   5     1362.99     1469.09    110.33 o 
 -18  -4   5     1418.52     1092.27     92.69 o 
 -16  -4   5     4556.82     4642.11    115.68 o 
 -14  -4   5     1245.36     1218.33     81.35 o 
 -12  -4   5     1951.55     2014.43    107.67 o 
 -10  -4   5     4252.02     4974.96    133.76 o 
  -8  -4   5     2376.80     2372.49    137.76 o 
  -6  -4   5     1950.40     1963.20     94.91 o 
  -4  -4   5    10505.72    11568.46    432.17 o 
  -2  -4   5     4997.60     4666.74    117.94 o 
   0  -4   5     1001.18      840.29     82.28 o 
   2  -4   5     7140.64     7679.02    366.59 o 
   4  -4   5     3293.40     3583.64    115.15 o 
   6  -4   5    13625.06    14234.45   1477.58 o 
   8  -4   5    26501.74    28884.88    372.33 o 
  10  -4   5     2448.04     2256.31     97.81 o 
  12  -4   5     3419.18     3541.55     98.20 o 
  14  -4   5      598.56      579.34     80.10 o 
  16  -4   5     3777.68     3574.29    117.93 o 
  18  -4   5     5259.32     5574.59    139.07 o 
  20  -4   5     1508.58     1304.87    144.98 o 
  22  -4   5     2235.61     1958.71    109.41 o 
  24  -4   5      264.14      145.62     62.94 o 
  26  -4   5      270.77      329.56     95.13 o 
  28  -4   5     6667.81     6168.27    219.17 o 
  30  -4   5     1587.78     1575.25    163.33 o 
  32  -4   5     3740.87     3968.21    198.12 o 
  34  -4   5       43.57       29.57    137.76 o 
  36  -4   5     2038.22     2065.95    169.25 o 
  38  -4   5      723.33      530.36    153.25 o 
  40  -4   5     4572.66     4516.14    209.60 o 
  42  -4   5     4830.03     4885.95    217.78 o 
  44  -4   5     1754.88     1690.40    173.77 o 
  46  -4   5      782.07      843.63    152.72 o 
  48  -4   5      817.19      924.69    161.94 o 
  50  -4   5      732.93      639.42    187.51 o 
  52  -4   5      116.53      217.78    152.90 o 
  54  -4   5      360.30      378.16    194.82 o 
  56  -4   5       68.43       88.71    155.68 o 
  58  -4   5       98.93       98.63    159.16 o 
  60  -4   5        5.07      -16.52    155.33 o 
  62  -4   5      169.41      153.42    160.55 o 
  64  -4   5      136.85      117.24    162.81 o 
  66  -4   5      336.78      272.57    211.52 o 
  68  -4   5      999.95      865.38    199.86 o 
  70  -4   5      207.91      278.14    226.30 o 
  72  -4   5      138.35      219.00    220.04 o 
  74  -4   5       37.27       32.88    257.96 o 
  76  -4   5       15.25       39.14    260.57 o 
  78  -4   5       17.96       59.14    292.75 o 
 -83  -3   5      189.12      166.99    151.16 o 
 -81  -3   5       40.42       37.92    197.43 o 
 -79  -3   5       31.97      126.28    202.99 o 
 -55  -3   5     1078.96     1128.21    245.96 o 
 -53  -3   5      305.42      322.12    126.80 o 
 -51  -3   5     1778.34     1762.56    147.51 o 
 -49  -3   5      306.38      242.68    115.88 o 
 -47  -3   5     2022.87     2096.68    138.31 o 
 -45  -3   5     1761.82     1455.89    115.97 o 
 -43  -3   5     3142.61     3699.75    520.18 o 
 -41  -3   5     1795.89     1867.20    127.21 o 
 -39  -3   5       64.94       27.49    100.91 o 
 -37  -3   5     1521.35     1535.96    119.85 o 
 -35  -3   5     1723.55     1814.90    112.19 o 
 -33  -3   5     2204.60     2187.30    346.93 o 
 -31  -3   5     8074.78     7991.60    569.58 o 
 -29  -3   5     8486.54     8636.30    709.35 o 
 -27  -3   5     2337.35     2456.20    114.20 o 
 -25  -3   5     3644.66     3533.03    232.22 o 
 -23  -3   5      192.17      350.08     74.56 o 
 -21  -3   5      221.07      171.26     87.29 o 
 -19  -3   5     1885.45     1977.26     95.63 o 
 -17  -3   5      288.91      319.49     88.98 o 
 -15  -3   5     4142.90     4450.77    178.99 o 
 -13  -3   5     3402.96     3206.38    113.82 o 
 -11  -3   5      495.17      413.91     89.01 o 
  -9  -3   5     3676.32     3491.41    152.64 o 
  -7  -3   5     8787.36     9269.42    164.55 o 
  -5  -3   5      323.16      170.39     89.11 o 
  -3  -3   5    27437.28    25156.06   2663.71 o 
  -1  -3   5     1759.28     1535.32    103.93 o 
   1  -3   5     9755.99    11238.10    159.08 o 
   3  -3   5    35074.82    36721.38    282.22 o 
   5  -3   5     8676.24     8114.17    195.25 o 
   7  -3   5      656.70      696.70     79.76 o 
   9  -3   5    13225.67    13704.51    174.36 o 
  11  -3   5     6256.21     6594.03    503.48 o 
  13  -3   5     9723.63    10331.43    410.86 o 
  15  -3   5    12248.40    12362.12    366.99 o 
  17  -3   5     1317.56     1078.97     74.72 o 
  19  -3   5     1656.04     1733.07     80.39 o 
  21  -3   5     1517.12     1212.64     81.97 o 
  23  -3   5      436.99      302.85     65.76 o 
  25  -3   5     3800.39     3864.40    106.13 o 
  27  -3   5     5814.94     5386.17    112.15 o 
  29  -3   5      571.85      537.97     93.66 o 
  31  -3   5      219.31      218.58     88.53 o 
  33  -3   5      239.78      149.05     87.85 o 
  35  -3   5      579.81      566.19     92.57 o 
  37  -3   5      749.32      713.87     96.83 o 
  39  -3   5     1645.68     1693.16    103.81 o 
  41  -3   5      330.18      351.72    144.72 o 
  43  -3   5     2854.76     2542.91    175.16 o 
  45  -3   5       14.69       40.70    134.11 o 
  47  -3   5      752.85      553.84    146.98 o 
  49  -3   5      315.56      218.65    143.68 o 
  51  -3   5      363.07      326.84    156.55 o 
  53  -3   5     4810.42     4505.53    225.43 o 
  55  -3   5      554.76      666.04    174.12 o 
  57  -3   5      435.43      527.05    170.99 o 
  59  -3   5      637.04      660.99    175.86 o 
  61  -3   5      100.57      164.55    197.95 o 
  63  -3   5       75.23      104.89    207.86 o 
  65  -3   5      100.99       34.09    204.21 o 
  67  -3   5       97.96       45.75    213.08 o 
  69  -3   5       93.00      104.19    221.08 o 
  71  -3   5       81.52       76.01    184.03 o 
  73  -3   5      212.53      226.13    226.82 o 
  75  -3   5      192.45      212.39    229.61 o 
  77  -3   5       16.31       75.14    219.17 o 
  79  -3   5        2.82       52.36    224.22 o 
  81  -3   5       41.77       56.01    271.35 o 
 -86  -2   5      125.82      161.07    150.11 o 
 -64  -2   5      189.85      129.59    284.05 o 
 -62  -2   5     1499.92     2056.21    311.54 o 
 -60  -2   5      969.41     1149.95    253.09 o 
 -58  -2   5      262.13      344.06    193.25 o 
 -56  -2   5     1772.63     1609.06    298.66 o 
 -54  -2   5     1175.37     1215.19    120.81 o 
 -52  -2   5     8125.61     7895.41   1079.50 o 
 -50  -2   5     4364.23     4746.28    679.95 o 
 -48  -2   5      718.26      866.05    102.11 o 
 -46  -2   5      906.30     1023.92     95.70 o 
 -44  -2   5      529.97      429.63     92.50 o 
 -42  -2   5     3587.54     3762.79    205.08 o 
 -40  -2   5      194.66      287.85     85.88 o 
 -38  -2   5     2435.72     2295.69    111.01 o 
 -36  -2   5      493.03      454.47     95.59 o 
 -34  -2   5     3032.27     2948.61    126.72 o 
 -32  -2   5     8091.09     7480.92    445.65 o 
 -30  -2   5     4807.65     4621.26    253.44 o 
 -28  -2   5    10088.32    10397.07    428.25 o 
 -26  -2   5     5960.69     6474.84    440.78 o 
 -24  -2   5     9391.91     8354.69    157.12 o 
 -22  -2   5     9465.34    11135.69    904.08 o 
 -20  -2   5     9277.24     8615.43    162.74 o 
 -18  -2   5     3651.95     3544.27    408.68 o 
 -16  -2   5     1298.49     1496.28    103.50 o 
 -14  -2   5       35.77       59.31     84.87 o 
 -12  -2   5     1654.49     1921.10     96.42 o 
 -10  -2   5     2150.94     1738.74     91.20 o 
  -8  -2   5     4569.42     4666.32    143.59 o 
  -6  -2   5     9180.43     8923.76    859.12 o 
  -4  -2   5    11892.75    12111.56    675.69 o 
  -2  -2   5     4040.21     3881.98    130.81 o 
   0  -2   5    14267.14    15844.50    194.50 o 
   2  -2   5     4243.98     4223.13    247.18 o 
   4  -2   5    12695.31    12223.88    821.72 o 
   6  -2   5      148.45      171.74     87.30 o 
   8  -2   5     1404.57     1397.24     86.74 o 
  10  -2   5     3568.71     3090.74    104.58 o 
  12  -2   5     1152.17     1204.69     85.24 o 
  14  -2   5     2334.40     2329.76    120.98 o 
  16  -2   5     5231.46     5214.58    246.92 o 
  18  -2   5     4457.84     4218.64    120.16 o 
  20  -2   5     2000.34     1676.68     91.34 o 
  22  -2   5     1391.04     1427.91     81.70 o 
  24  -2   5     2269.39     1960.34     85.78 o 
  26  -2   5      570.94      734.51    121.06 o 
  28  -2   5     6171.61     6030.97    113.18 o 
  30  -2   5      589.97      708.64     73.48 o 
  32  -2   5     1818.99     1761.60     80.92 o 
  34  -2   5     4578.47     4580.49    101.04 o 
  36  -2   5      466.29      497.17     90.53 o 
  38  -2   5     1015.56     1112.98     97.66 o 
  40  -2   5      540.95      685.02     80.38 o 
  42  -2   5      744.01      488.96     96.32 o 
  44  -2   5     3962.60     4448.28    187.69 o 
  46  -2   5      797.16      711.19    103.72 o 
  48  -2   5     2627.91     2474.24    124.59 o 
  50  -2   5     4550.51     4478.22    205.08 o 
  52  -2   5      821.62      983.31    161.07 o 
  54  -2   5     5675.36     5383.09    224.39 o 
  56  -2   5      423.23      414.16    150.81 o 
  58  -2   5      312.72      453.82    161.94 o 
  60  -2   5      361.90      390.51    162.99 o 
  62  -2   5     1462.26     1261.63    188.03 o 
  64  -2   5     1316.67     1387.91    189.25 o 
  66  -2   5      780.15      822.07    223.69 o 
  68  -2   5      187.83      220.04    205.95 o 
  70  -2   5      208.47      253.96    215.34 o 
  72  -2   5       92.48      174.82    228.74 o 
  74  -2   5      248.93      334.84    236.39 o 
  76  -2   5      122.01      114.80    195.69 o 
  78  -2   5       52.62       27.48    236.22 o 
  80  -2   5       19.25      -20.18    230.13 o 
  82  -2   5       76.80       95.50    250.13 o 
 -75  -1   5      348.10      412.84    249.21 o 
 -73  -1   5      367.14      574.33    214.33 o 
 -71  -1   5       18.01       56.01    218.13 o 
 -69  -1   5      117.80      138.29    188.73 o 
 -67  -1   5      475.95      520.97    204.04 o 
 -65  -1   5      506.00      489.13    212.91 o 
 -63  -1   5      665.05      606.90    205.26 o 
 -61  -1   5     2160.34     2692.15    244.74 o 
 -59  -1   5     2024.01     2567.43    236.39 o 
 -57  -1   5     3664.10     3992.48    864.25 o 
 -55  -1   5     3465.49     3819.55    693.95 o 
 -53  -1   5      884.13     1082.35    122.78 o 
 -51  -1   5     6550.58     6557.35   1147.78 o 
 -49  -1   5      737.85      727.90    110.08 o 
 -47  -1   5     3089.86     3356.80    239.96 o 
 -45  -1   5     2001.39     2067.80    139.85 o 
 -43  -1   5     1965.83     2415.10    235.87 o 
 -41  -1   5      283.21      359.57     99.71 o 
 -39  -1   5     3940.05     4099.12    260.14 o 
 -37  -1   5      906.35      753.50    101.68 o 
 -35  -1   5      616.06      637.95     99.34 o 
 -33  -1   5     1377.86     1769.34    112.72 o 
 -31  -1   5     2704.90     3164.08    188.64 o 
 -29  -1   5     4799.21     4850.48    187.95 o 
 -27  -1   5     9528.76     8568.72   1022.36 o 
 -25  -1   5      808.44     1060.48     86.51 o 
 -23  -1   5     4736.88     4099.77    225.17 o 
 -21  -1   5    10598.84     9636.05    170.47 o 
 -19  -1   5     1222.45      975.54    115.85 o 
 -17  -1   5     2729.20     2770.92    173.60 o 
 -15  -1   5    11089.51    11143.57    801.71 o 
 -13  -1   5    24306.60    28912.58   1854.78 o 
 -11  -1   5    21068.33    25223.42    968.88 o 
  -9  -1   5    12880.33    12312.57    895.64 o 
  -7  -1   5     6457.07     6181.49    889.73 o 
  -5  -1   5     6002.49     5310.34    221.95 o 
  -3  -1   5     8561.25     9969.57    350.76 o 
  -1  -1   5     1689.14     1857.61    155.51 o 
   1  -1   5     4196.81     3835.15    172.21 o 
   3  -1   5    11981.50    12121.83    748.23 o 
   5  -1   5      570.09      507.43     74.81 o 
   7  -1   5     2695.74     3333.53    107.50 o 
   9  -1   5     5476.75     5162.65    122.07 o 
  11  -1   5    27504.15    30920.41   1213.88 o 
  13  -1   5     2263.76     2030.62    125.94 o 
  15  -1   5      565.58      539.30     97.67 o 
  17  -1   5     2301.89     2176.59    104.23 o 
  19  -1   5     6098.94     6276.44    256.31 o 
  21  -1   5      934.93      820.01     89.17 o 
  23  -1   5    10611.85    10006.56   1368.25 o 
  25  -1   5    18694.16    18168.87    595.83 o 
  27  -1   5      395.63      499.20     60.31 o 
  29  -1   5     1515.60     1602.93     83.52 o 
  31  -1   5      920.90      899.89     64.88 o 
  33  -1   5      577.26      468.71     77.02 o 
  35  -1   5     1457.25     1502.02     79.45 o 
  37  -1   5     1461.51     1417.57     80.92 o 
  39  -1   5      318.55      310.07     77.78 o 
  41  -1   5      932.72      996.96     86.94 o 
  43  -1   5     3278.53     3241.77    123.37 o 
  45  -1   5      554.40      427.58     96.61 o 
  47  -1   5      907.33      924.09     91.94 o 
  49  -1   5     1717.54     1887.23    161.51 o 
  51  -1   5      568.04      594.18    101.89 o 
  53  -1   5     2154.98     1880.97    117.30 o 
  55  -1   5     2305.78     2312.53    168.12 o 
  57  -1   5      404.10      504.62    146.98 o 
  59  -1   5      125.53       99.50    146.11 o 
  61  -1   5      123.91       73.93    146.81 o 
  63  -1   5      611.41      593.68    194.82 o 
  65  -1   5      638.67      747.62    162.46 o 
  67  -1   5      172.44      217.26    159.16 o 
  69  -1   5      200.78      279.70    165.42 o 
  71  -1   5      601.76      651.25    175.16 o 
  73  -1   5      261.98      323.54    206.30 o 
  75  -1   5      161.58      170.64    208.56 o 
  77  -1   5      449.79      520.79    208.91 o 
  79  -1   5       49.96       13.05    193.60 o 
  81  -1   5       12.21        5.04    232.04 o 
  83  -1   5       18.82      -25.92    192.21 o 
 -86   0   5      239.18      287.01    232.06 o 
 -84   0   5      757.15      958.52    216.52 o 
 -82   0   5      663.29     1046.84    203.34 o 
 -80   0   5      357.49      421.44    172.66 o 
 -78   0   5      688.34      759.45    242.31 o 
 -76   0   5       48.56       67.66    213.60 o 
 -74   0   5       16.29       54.10    196.56 o 
 -72   0   5       68.49       93.93    195.69 o 
 -70   0   5       63.98       22.79    191.34 o 
 -68   0   5        9.42       64.53    200.91 o 
 -66   0   5       44.81       45.05    194.82 o 
 -64   0   5      310.59      478.87    199.52 o 
 -62   0   5     4078.34     4206.35    234.83 o 
 -60   0   5      252.38      226.13    149.59 o 
 -58   0   5     1283.80     1302.55    135.44 o 
 -56   0   5       40.31       28.88     97.48 o 
 -54   0   5       86.15       35.78    105.33 o 
 -52   0   5      191.94      235.81     97.27 o 
 -50   0   5     2077.90     2369.01    221.08 o 
 -48   0   5       38.99       15.22     94.25 o 
 -46   0   5      342.13      350.35    102.46 o 
 -44   0   5        7.19       27.76     97.07 o 
 -42   0   5     2034.36     1969.78    127.15 o 
 -40   0   5       13.53       75.61     97.27 o 
 -38   0   5      114.39      307.06     93.86 o 
 -36   0   5      166.94       97.01     92.51 o 
 -34   0   5     2871.02     3267.36    203.26 o 
 -32   0   5        0.36       72.18    100.30 o 
 -30   0   5    31135.14    32476.89   4789.93 o 
 -28   0   5    14348.76    16108.72    227.35 o 
 -26   0   5    17314.69    19059.12    257.44 o 
 -24   0   5     4524.45     4421.93    332.41 o 
 -22   0   5      185.14      -55.95     88.30 o 
 -20   0   5        1.82      126.40     75.28 o 
 -18   0   5    10143.52     8252.43    797.89 o 
 -16   0   5     9027.39     7583.26    347.28 o 
 -14   0   5     3705.31     2491.42    150.55 o 
 -12   0   5      120.89       27.73     75.94 o 
 -10   0   5     2150.34     3184.88    126.61 o 
  -8   0   5    19000.29    21485.92    990.53 o 
  -6   0   5     1032.31      728.04     78.01 o 
  -4   0   5     1243.04      931.65    100.03 o 
  -2   0   5     2161.73     2399.85    253.53 o 
   0   0   5     3441.50     3421.88    151.07 o 
   2   0   5      807.49      888.10     88.10 o 
   4   0   5     6332.05     5937.38    132.53 o 
   6   0   5     5293.98     6200.94    133.66 o 
   8   0   5     8264.04     6752.80    505.75 o 
  10   0   5     5891.47     6589.71    374.33 o 
  12   0   5      599.67      581.30     76.00 o 
  14   0   5     2737.56     2397.39    109.84 o 
  16   0   5      335.04      338.94     87.76 o 
  18   0   5     2354.72     2260.18    107.83 o 
  20   0   5     4526.98     4668.47    363.81 o 
  22   0   5     2684.57     2589.38    106.84 o 
  24   0   5        5.31       72.11     64.49 o 
  26   0   5     1384.77     1517.03    109.32 o 
  28   0   5      855.52      854.96     65.28 o 
  30   0   5     2614.49     3012.27    145.60 o 
  32   0   5      676.86      666.16     69.82 o 
  34   0   5        7.82       41.49     53.81 o 
  36   0   5      770.92      998.12     70.26 o 
  38   0   5      956.98      805.22     67.92 o 
  40   0   5        3.44       21.91     60.15 o 
  42   0   5      284.71      279.98     68.69 o 
  44   0   5     1723.65     1810.64     94.57 o 
  46   0   5      155.15      230.22     74.20 o 
  48   0   5     1258.93     1364.72    107.27 o 
  50   0   5      171.24      324.91     93.53 o 
  52   0   5      490.39      521.02    100.30 o 
  54   0   5      748.77      802.87    107.48 o 
  56   0   5       94.74      118.23     95.20 o 
  58   0   5      500.56      400.93     90.33 o 
  60   0   5      270.20      404.80    139.85 o 
  62   0   5      146.46      173.08    150.81 o 
  64   0   5       68.95      154.46    149.07 o 
  66   0   5       19.43       64.36    149.94 o 
  68   0   5      726.27      689.00    165.94 o 
  70   0   5       78.86      128.89    160.38 o 
  72   0   5      467.85      548.62    180.56 o 
  74   0   5       14.02       70.62    160.73 o 
  76   0   5      523.50      537.66    188.56 o 
  78   0   5       21.18      -53.92    163.16 o 
  80   0   5       12.83       46.10    172.03 o 
  82   0   5        2.54       59.32    179.86 o 
  84   0   5        9.95       12.18    185.08 o 
 -87   1   5      214.47      128.14    150.78 o 
 -85   1   5        5.37       27.39    155.16 o 
 -83   1   5       55.00      106.22    154.14 o 
 -81   1   5       37.29        2.44    169.94 o 
 -79   1   5      310.60      433.82    183.34 o 
 -77   1   5      407.73      352.76    219.87 o 
 -75   1   5      337.62      343.72    197.08 o 
 -73   1   5      368.61      587.94    170.47 o 
 -71   1   5       15.24      -29.40    175.34 o 
 -69   1   5      126.67      177.08    178.82 o 
 -67   1   5      497.49      467.39    163.33 o 
 -65   1   5      518.67      320.41    148.20 o 
 -63   1   5      671.39      436.43    155.86 o 
 -61   1   5     2173.12     2233.63    189.77 o 
 -59   1   5     2024.00     1817.18    144.72 o 
 -57   1   5     3630.69     3700.81    301.01 o 
 -55   1   5     3432.36     3646.29    299.45 o 
 -53   1   5      863.86      986.29    124.84 o 
 -51   1   5     6617.25     6162.58    180.73 o 
 -49   1   5      720.22      577.54    108.48 o 
 -47   1   5     3195.34     3220.82    283.97 o 
 -45   1   5     2086.26     1849.08    183.60 o 
 -43   1   5     1989.27     2327.54    227.69 o 
 -41   1   5      303.06      416.17    103.46 o 
 -39   1   5     3916.33     3807.46    145.43 o 
 -37   1   5      928.22      681.49    104.23 o 
 -35   1   5      634.15      746.15     88.55 o 
 -33   1   5     1357.73     1763.96    114.99 o 
 -31   1   5     2590.38     2835.14    118.63 o 
 -29   1   5     4966.47     5134.96    149.94 o 
 -27   1   5     9460.34     8878.56    242.22 o 
 -25   1   5      807.31      983.48     91.60 o 
 -23   1   5     4723.06     4255.22    198.38 o 
 -21   1   5    10641.46     9846.45    462.35 o 
 -19   1   5     1181.29     1024.47     80.62 o 
 -17   1   5     2849.12     2891.19    114.73 o 
 -15   1   5    10990.50    10768.86    184.69 o 
 -13   1   5    24278.18    28543.96   1107.08 o 
 -11   1   5    21130.60    24937.05   1547.51 o 
  -9   1   5    12920.79    11254.51    285.36 o 
  -7   1   5     6623.03     7166.91    233.52 o 
  -5   1   5     5942.55     5640.94    641.34 o 
  -3   1   5     8431.25    10326.86    281.97 o 
  -1   1   5     1657.84     1746.20     95.57 o 
   1   1   5     4283.46     4054.14    122.98 o 
   3   1   5    12056.35    12350.42   1242.93 o 
   5   1   5      525.31      458.14     74.89 o 
   7   1   5     2742.46     3555.91    110.91 o 
   9   1   5     5425.57     4572.68    188.56 o 
  11   1   5    27771.23    29802.29    485.39 o 
  13   1   5     2249.08     2410.14    105.32 o 
  15   1   5      522.94      562.86     78.88 o 
  17   1   5     2272.52     2416.92     91.79 o 
  19   1   5     6195.98     6573.61    302.49 o 
  21   1   5      875.15      884.34     82.53 o 
  23   1   5    10730.59    11534.96    245.00 o 
  25   1   5    18407.61    20547.40    214.54 o 
  27   1   5      347.45      416.91     86.03 o 
  29   1   5     1538.03     1884.38    101.59 o 
  31   1   5      925.56      878.56     80.87 o 
  33   1   5      576.37      465.17     60.60 o 
  35   1   5     1447.01     1553.74     75.89 o 
  37   1   5     1455.27     1474.07    124.75 o 
  39   1   5      315.90      397.02     64.09 o 
  41   1   5      894.98      947.33     86.84 o 
  43   1   5     3296.36     3713.19    130.88 o 
  45   1   5      610.44      511.41     75.79 o 
  47   1   5      878.97     1049.74     83.47 o 
  49   1   5     1748.95     1898.23     99.21 o 
  51   1   5      564.05      609.92     80.69 o 
  53   1   5     2131.50     2144.83    225.78 o 
  55   1   5     2278.92     2298.91    191.51 o 
  57   1   5      404.89      532.37    105.53 o 
  59   1   5      129.24      106.38     98.51 o 
  61   1   5      115.93      124.46    113.85 o 
  63   1   5      622.06      636.49    106.32 o 
  65   1   5      632.73      724.46    147.94 o 
  67   1   5      164.33      235.17    154.81 o 
  69   1   5      203.82      324.41    160.73 o 
  71   1   5      612.45      689.35    173.77 o 
  73   1   5      267.14      248.57    170.81 o 
  75   1   5      159.79      238.31    166.99 o 
  77   1   5      449.34      569.50    178.29 o 
  79   1   5       50.78      116.72    212.04 o 
  81   1   5       14.32       40.18    178.99 o 
  83   1   5       19.55       58.27    176.55 o 
 -86   2   5      127.77      176.91    127.36 o 
 -84   2   5       76.92       64.01    212.56 o 
 -82   2   5       21.13      106.80    172.03 o 
 -80   2   5      249.74      187.69    173.77 o 
 -78   2   5       31.78      294.14    172.21 o 
 -76   2   5      224.00      185.60    162.29 o 
 -74   2   5      481.91      483.92    183.16 o 
 -72   2   5      173.01      142.81    158.64 o 
 -70   2   5      424.59      693.87    175.68 o 
 -68   2   5      240.29      125.24    156.38 o 
 -66   2   5      465.17      210.30    160.38 o 
 -64   2   5      184.63      103.32    151.33 o 
 -62   2   5     1547.79     1606.04    180.03 o 
 -60   2   5      975.86     1083.16    166.29 o 
 -58   2   5      265.69      244.55    128.01 o 
 -56   2   5     1731.38     1621.25    141.94 o 
 -54   2   5     1210.66     1190.21    145.03 o 
 -52   2   5     8260.76     8085.94    646.55 o 
 -50   2   5     4389.12     4485.17    156.31 o 
 -48   2   5      730.81      748.54    124.05 o 
 -46   2   5      902.93      985.98    115.39 o 
 -44   2   5      538.09      473.05    113.10 o 
 -42   2   5     3527.87     3242.44    191.60 o 
 -40   2   5      220.40      289.58    104.88 o 
 -38   2   5     2393.23     2311.37    119.76 o 
 -36   2   5      458.89      406.96    102.82 o 
 -34   2   5     3125.73     3326.76    145.64 o 
 -32   2   5     8047.12     7811.27    184.82 o 
 -30   2   5     4910.94     4946.12    275.70 o 
 -28   2   5    10122.11     9845.37    326.76 o 
 -26   2   5     6032.66     6588.95    155.33 o 
 -24   2   5     9384.76     8704.25    176.44 o 
 -22   2   5     9479.78    11126.63    572.80 o 
 -20   2   5     9242.83     9681.46    377.98 o 
 -18   2   5     3660.05     3543.05    190.38 o 
 -16   2   5     1363.02     1653.47     87.59 o 
 -14   2   5       37.36       73.65     71.48 o 
 -12   2   5     1588.46     1840.32    106.80 o 
 -10   2   5     2145.11     1748.18    144.20 o 
  -8   2   5     4560.67     4611.68    139.50 o 
  -6   2   5     9293.04    10115.28    467.74 o 
  -4   2   5    11849.08    12363.80   1418.87 o 
  -2   2   5     3857.43     4385.75    161.94 o 
   0   2   5    13992.37    15471.62    609.59 o 
   2   2   5     4082.13     3909.18    120.40 o 
   4   2   5    12779.18    13778.82   1156.30 o 
   6   2   5      132.67      113.65     75.40 o 
   8   2   5     1381.02     1321.20     97.41 o 
  10   2   5     3579.93     3246.46    146.72 o 
  12   2   5     1155.92     1228.43     86.89 o 
  14   2   5     2247.95     2439.36    108.95 o 
  16   2   5     5386.15     5486.18    126.38 o 
  18   2   5     4657.75     4686.44    159.77 o 
  20   2   5     2046.99     2038.54    173.77 o 
  22   2   5     1417.87     1396.37     95.94 o 
  24   2   5     2267.56     2200.25    103.25 o 
  26   2   5      524.33      705.66    103.15 o 
  28   2   5     6167.72     7435.62    170.47 o 
  30   2   5      563.06      682.31     75.38 o 
  32   2   5     1765.90     1779.63    112.63 o 
  34   2   5     4566.86     4791.71    281.57 o 
  36   2   5      499.89      660.59     67.17 o 
  38   2   5     1020.53     1159.61     78.54 o 
  40   2   5      564.77      694.13     84.17 o 
  42   2   5      748.44      621.52     83.82 o 
  44   2   5     3949.26     4761.14    118.10 o 
  46   2   5      827.65      889.89     79.60 o 
  48   2   5     2545.79     2718.20    104.40 o 
  50   2   5     4527.22     4616.07    206.90 o 
  52   2   5      811.43     1012.14     92.51 o 
  54   2   5     5633.62     5055.44    122.73 o 
  56   2   5      423.88      402.53     90.05 o 
  58   2   5      294.67      369.48    107.27 o 
  60   2   5      359.20      462.35    114.63 o 
  62   2   5     1484.57     1305.39    118.00 o 
  64   2   5     1331.91     1497.53    174.03 o 
  66   2   5      785.48      830.27    178.99 o 
  68   2   5      188.90      192.68    110.25 o 
  70   2   5      201.01      112.89    161.42 o 
  72   2   5       98.07      164.55    160.20 o 
  74   2   5      250.62      289.27    168.38 o 
  76   2   5      120.61      162.99    112.54 o 
  78   2   5       54.25      -22.61    117.07 o 
  80   2   5       19.44      -21.40    162.99 o 
  82   2   5       75.98      142.64    159.51 o 
 -83   3   5      193.73      272.92    201.08 o 
 -81   3   5       38.40       84.19    191.17 o 
 -79   3   5       29.61      108.37    192.04 o 
 -77   3   5       13.72       57.23    177.95 o 
 -75   3   5      318.68      433.99    195.17 o 
 -73   3   5       83.00      -44.88    185.95 o 
 -71   3   5        4.68       50.62    180.73 o 
 -69   3   5       58.74       57.75    186.99 o 
 -67   3   5      858.86      821.89    194.82 o 
 -65   3   5      581.31      645.16    184.03 o 
 -63   3   5     1646.31     1849.39    194.47 o 
 -61   3   5      215.38      297.79    174.47 o 
 -59   3   5      513.78      514.53    165.77 o 
 -57   3   5      160.66      180.90    115.46 o 
 -55   3   5     1112.51     1127.65    158.68 o 
 -53   3   5      274.07      265.65    126.69 o 
 -51   3   5     1751.32     1753.62    215.87 o 
 -49   3   5      331.44      277.32    102.59 o 
 -47   3   5     1965.40     1930.80    207.43 o 
 -45   3   5     1789.78     1475.33    141.01 o 
 -43   3   5     3118.32     3857.82    359.20 o 
 -41   3   5     1786.42     1739.88    145.59 o 
 -39   3   5       61.59       43.47     97.04 o 
 -37   3   5     1471.99     1506.33    211.87 o 
 -35   3   5     1676.36     1580.03    100.81 o 
 -33   3   5     2234.83     2420.72    177.60 o 
 -31   3   5     8084.41     7854.10    175.71 o 
 -29   3   5     8367.17     9004.00    169.89 o 
 -27   3   5     2430.74     2616.51    321.10 o 
 -25   3   5     3573.10     3824.10    118.18 o 
 -23   3   5      177.88      355.09     78.95 o 
 -21   3   5      209.65      172.37     74.99 o 
 -19   3   5     1877.93     1977.29    190.56 o 
 -17   3   5      291.87      358.00     92.67 o 
 -15   3   5     4091.86     4379.85    221.61 o 
 -13   3   5     3472.12     3323.44    107.06 o 
 -11   3   5      503.87      449.45     67.66 o 
  -9   3   5     3498.95     3464.32    119.85 o 
  -7   3   5     8755.96    10210.48    157.80 o 
  -5   3   5      328.16      174.75     76.04 o 
  -3   3   5    27179.72    28415.47    926.26 o 
  -1   3   5     1753.36     1641.25    107.78 o 
   1   3   5     9666.67    11409.16    171.59 o 
   3   3   5    35008.87    38222.40   1995.41 o 
   5   3   5     8644.77     8521.79    601.76 o 
   7   3   5      728.53      816.34     80.80 o 
   9   3   5    13151.30    14342.07    615.68 o 
  11   3   5     6257.42     6705.07    141.88 o 
  13   3   5     9747.77    11815.47    291.18 o 
  15   3   5    11961.47    13581.61    687.26 o 
  17   3   5     1274.69     1272.33    100.53 o 
  19   3   5     1605.32     2037.83     87.52 o 
  21   3   5     1541.99     1544.15     86.94 o 
  23   3   5      465.96      291.66     88.12 o 
  25   3   5     3931.62     4468.68    129.20 o 
  27   3   5     5852.87     6349.45    247.00 o 
  29   3   5      575.77      671.85     83.75 o 
  31   3   5      227.90      282.83     90.57 o 
  33   3   5      250.73      222.65     77.32 o 
  35   3   5      589.52      719.78     82.75 o 
  37   3   5      813.70      878.18     85.83 o 
  39   3   5     1660.78     1943.89     86.62 o 
  41   3   5      319.30      405.80     73.81 o 
  43   3   5     2923.13     2697.01    109.10 o 
  45   3   5       11.23       98.95     67.35 o 
  47   3   5      776.72      566.73     75.16 o 
  49   3   5      314.13      287.58     81.29 o 
  51   3   5      361.00      328.32     68.71 o 
  53   3   5     4795.03     4676.87    191.26 o 
  55   3   5      540.36      811.89     78.11 o 
  57   3   5      431.96      495.12    105.25 o 
  59   3   5      641.32      715.75     92.46 o 
  61   3   5      106.15      107.01    103.15 o 
  63   3   5       70.85       69.75    102.26 o 
  65   3   5      110.22      124.53     88.59 o 
  67   3   5      100.02      182.07    120.75 o 
  69   3   5       87.91       77.20    112.50 o 
  71   3   5       84.16       50.97    108.89 o 
  73   3   5      209.59      194.12    112.54 o 
  75   3   5      195.01      131.68    164.73 o 
  77   3   5       15.37      130.98    166.64 o 
  79   3   5        3.45       63.66    153.59 o 
  81   3   5       40.37       23.13    166.99 o 
 -80   4   5       79.82       82.97    208.04 o 
 -78   4   5       63.61      121.59    201.78 o 
 -76   4   5      181.45      329.63    206.99 o 
 -74   4   5      247.26      349.11    145.94 o 
 -72   4   5      211.80      255.53    193.95 o 
 -70   4   5      124.73       -7.65    199.69 o 
 -68   4   5      251.02      376.59    199.17 o 
 -66   4   5       21.19       40.01    176.55 o 
 -64   4   5      144.85      161.94    178.47 o 
 -62   4   5      545.61      767.45    183.86 o 
 -60   4   5      627.09      706.74    185.08 o 
 -58   4   5      108.03      249.61    129.07 o 
 -56   4   5      295.78      351.37    180.38 o 
 -54   4   5      730.95      832.57    159.24 o 
 -52   4   5     3163.20     2947.06    276.66 o 
 -50   4   5      564.01      640.49    119.01 o 
 -48   4   5     1153.16     1182.05    141.19 o 
 -46   4   5       86.14      149.02    121.41 o 
 -44   4   5      153.04      208.53    110.01 o 
 -42   4   5      862.99      853.68    127.06 o 
 -40   4   5     1383.32     1248.46    117.96 o 
 -38   4   5      529.66      521.26    108.64 o 
 -36   4   5      425.12      327.98    103.40 o 
 -34   4   5      286.12      243.40     88.34 o 
 -32   4   5     4469.66     4530.17    138.69 o 
 -30   4   5     3375.95     3855.39    138.29 o 
 -28   4   5      548.97      801.23    107.00 o 
 -26   4   5     2866.57     3216.27    117.06 o 
 -24   4   5     1331.27     1216.72    109.20 o 
 -22   4   5     5830.67     5730.33    135.25 o 
 -20   4   5     1410.48     1813.46    112.74 o 
 -18   4   5     1510.34     1257.86     92.60 o 
 -16   4   5     4592.42     4605.57    446.60 o 
 -14   4   5     1319.00     1318.24    103.34 o 
 -12   4   5     1938.59     2096.42     98.05 o 
 -10   4   5     4201.95     5162.21    222.56 o 
  -8   4   5     2378.85     2698.48     94.32 o 
  -6   4   5     1822.86     2082.00     96.03 o 
  -4   4   5    10395.43    12417.42    602.46 o 
  -2   4   5     4810.60     4888.43    115.01 o 
   0   4   5     1144.37     1123.41     85.75 o 
   2   4   5     7179.94     8221.13    313.80 o 
   4   4   5     3145.83     3410.56    213.08 o 
   6   4   5    13610.30    16525.65    189.99 o 
   8   4   5    26570.05    28775.51   1004.80 o 
  10   4   5     2431.71     2454.46    127.33 o 
  12   4   5     3404.77     3937.56    122.71 o 
  14   4   5      589.09      618.74     80.43 o 
  16   4   5     3655.01     3741.78    198.56 o 
  18   4   5     5210.12     6243.36    130.75 o 
  20   4   5     1585.97     1550.72    108.32 o 
  22   4   5     2172.95     1928.74    130.81 o 
  24   4   5      278.82      192.78     92.15 o 
  26   4   5      289.45      403.46     94.01 o 
  28   4   5     6553.38     6703.33    148.24 o 
  30   4   5     1586.60     1581.55    100.30 o 
  32   4   5     3768.96     4429.24    279.01 o 
  34   4   5       48.79       14.49     67.07 o 
  36   4   5     2091.57     2282.52    175.60 o 
  38   4   5      681.03      623.17     79.18 o 
  40   4   5     4500.79     4524.03    227.98 o 
  42   4   5     4846.34     5218.51    115.17 o 
  44   4   5     1790.37     1970.56     81.90 o 
  46   4   5      798.67      816.45     90.99 o 
  48   4   5      837.04     1086.01     75.57 o 
  50   4   5      762.34      683.13     90.78 o 
  52   4   5      121.09      186.52     76.06 o 
  54   4   5      371.77      458.83     92.49 o 
  56   4   5       68.63       75.19     83.99 o 
  58   4   5      101.05       63.69     80.35 o 
  60   4   5        5.20       14.78     81.96 o 
  62   4   5      166.07      139.74    113.16 o 
  64   4   5      135.01      148.45     88.27 o 
  66   4   5      345.87      425.19    123.45 o 
  68   4   5      993.05      953.29    151.77 o 
  70   4   5      202.98      207.31    130.29 o 
  72   4   5      147.79      202.22    102.09 o 
  74   4   5       36.48      133.76    160.55 o 
  76   4   5       15.97      100.02    178.82 o 
  78   4   5       17.91       44.01    167.68 o 
 -77   5   5      357.01      496.61    154.29 o 
 -75   5   5      216.99      178.47    222.30 o 
 -73   5   5      372.96      622.38    216.74 o 
 -71   5   5      106.78       54.27    139.33 o 
 -69   5   5       28.04       97.06    195.51 o 
 -67   5   5       75.85      128.72    134.46 o 
 -65   5   5      200.88       14.26    181.08 o 
 -63   5   5      318.38      514.18    193.08 o 
 -61   5   5      536.37      529.14    186.82 o 
 -59   5   5      227.55      432.60    179.86 o 
 -57   5   5     1319.17     1531.07    148.03 o 
 -55   5   5      507.79      560.80    173.60 o 
 -53   5   5     2182.95     2284.04    165.30 o 
 -51   5   5      800.63      880.87    150.10 o 
 -49   5   5      386.42      259.55    122.60 o 
 -47   5   5       21.67       69.91     98.19 o 
 -45   5   5     2598.43     2697.05    135.50 o 
 -43   5   5      829.48      889.30    103.58 o 
 -41   5   5     1585.42     1618.36    110.98 o 
 -39   5   5     3077.97     2895.05    128.26 o 
 -37   5   5      188.40      178.30     85.58 o 
 -35   5   5     1469.49     1881.95    109.11 o 
 -33   5   5      935.53      987.92     98.03 o 
 -31   5   5     3111.12     3461.76    137.71 o 
 -29   5   5     1665.07     1585.46    281.27 o 
 -27   5   5     6125.09     7226.23    143.57 o 
 -25   5   5      765.87      837.75     91.48 o 
 -23   5   5     1693.30     1396.05    303.71 o 
 -21   5   5     1160.20     1408.21     97.13 o 
 -19   5   5     2258.38     2000.27    117.06 o 
 -17   5   5     2198.72     3065.97    103.69 o 
 -15   5   5     2133.61     2227.44    117.78 o 
 -13   5   5     3843.57     4060.72    118.76 o 
 -11   5   5     6524.04     6579.27    136.66 o 
  -9   5   5     1707.09     1722.74    116.37 o 
  -7   5   5     3099.71     3845.11    147.51 o 
  -5   5   5     6265.00     6892.58    143.63 o 
  -3   5   5      998.16      925.37     95.93 o 
  -1   5   5      726.06      682.51     80.14 o 
   1   5   5     1173.40     1097.46     84.31 o 
   3   5   5     4657.37     5074.62    397.29 o 
   5   5   5     2067.88     2012.93    116.11 o 
   7   5   5      315.06      368.79     89.79 o 
   9   5   5     5092.20     5600.67    305.62 o 
  11   5   5     3337.98     3885.65    173.34 o 
  13   5   5     2726.22     2465.10    208.56 o 
  15   5   5      135.75      198.08     87.35 o 
  17   5   5      243.45      138.17     65.72 o 
  19   5   5     2717.72     2761.15    105.70 o 
  21   5   5     2406.18     2223.87    100.42 o 
  23   5   5      990.96     1016.45     86.19 o 
  25   5   5      166.57      282.00     76.09 o 
  27   5   5      381.34      429.97     79.62 o 
  29   5   5      143.87      288.07     79.52 o 
  31   5   5     1610.18     1894.69    144.37 o 
  33   5   5      854.54      882.06     88.36 o 
  35   5   5     5687.68     6137.08    230.20 o 
  37   5   5     1379.88     1276.17     88.65 o 
  39   5   5     1941.00     2284.45    179.05 o 
  41   5   5      542.33      617.63     89.60 o 
  43   5   5      102.15      107.43     70.58 o 
  45   5   5      144.19      141.81     68.43 o 
  47   5   5      342.22      424.78     79.97 o 
  49   5   5      278.01      336.81     88.61 o 
  51   5   5       62.31      116.62     76.36 o 
  53   5   5      941.10     1004.36     96.76 o 
  55   5   5        9.33       47.27     79.40 o 
  57   5   5      530.03      582.17     85.75 o 
  59   5   5       41.29      125.77    114.92 o 
  61   5   5       18.30       49.12    109.26 o 
  63   5   5      224.51      197.48    115.12 o 
  65   5   5      114.24      152.46     90.01 o 
  67   5   5       67.86      143.61    118.14 o 
  69   5   5       24.76      -23.83    131.18 o 
  71   5   5      601.50      551.72    109.30 o 
  73   5   5      175.20      278.66    179.34 o 
  75   5   5       63.70       69.75    178.64 o 
 -74   6   5        7.74       11.48    144.20 o 
 -72   6   5      293.12      418.51    209.95 o 
 -70   6   5       70.38       51.66    137.94 o 
 -68   6   5      282.92      278.31    206.82 o 
 -66   6   5      347.98      388.42    146.11 o 
 -64   6   5      198.77      245.26    186.99 o 
 -62   6   5      126.43       76.36    187.17 o 
 -60   6   5      623.60      317.45    141.59 o 
 -58   6   5      308.62      350.50    186.30 o 
 -56   6   5      210.73      384.07    179.16 o 
 -54   6   5      707.28      701.44    112.36 o 
 -52   6   5      382.04      478.24    119.45 o 
 -50   6   5      580.07      591.38    125.66 o 
 -48   6   5      984.02      940.36    144.56 o 
 -46   6   5      816.68     1003.42    141.61 o 
 -44   6   5     2463.28     2072.14    126.29 o 
 -42   6   5      105.77       92.75     87.03 o 
 -40   6   5      643.56      733.30    102.38 o 
 -38   6   5     4840.35     5311.87    145.57 o 
 -36   6   5     3032.11     2981.90    274.31 o 
 -34   6   5      432.03      568.00    107.59 o 
 -32   6   5     6358.13     7038.01    160.39 o 
 -30   6   5      301.19      265.68    112.02 o 
 -28   6   5     1498.53     1655.61     94.49 o 
 -26   6   5      829.87      881.12     94.00 o 
 -24   6   5     2962.28     3147.37    125.94 o 
 -22   6   5     1354.18     1590.97    214.04 o 
 -20   6   5     5837.70     6449.65    138.87 o 
 -18   6   5     2624.19     2406.46    238.13 o 
 -16   6   5     1147.03     1475.04    153.07 o 
 -14   6   5      204.96      296.11     95.12 o 
 -12   6   5      319.66      272.56     81.74 o 
 -10   6   5     2803.78     3280.19    217.61 o 
  -8   6   5     6460.87     7344.08    335.28 o 
  -6   6   5      281.59      294.46     69.36 o 
  -4   6   5      659.34      627.04     82.87 o 
  -2   6   5      662.80      721.72     83.61 o 
   0   6   5     2841.05     2731.09    113.25 o 
   2   6   5     1771.23     1819.97    111.99 o 
   4   6   5     3874.89     3936.51    126.62 o 
   6   6   5      681.11      652.96     83.34 o 
   8   6   5      499.68      350.10     78.51 o 
  10   6   5     3631.82     3957.50    105.64 o 
  12   6   5     1730.77     1735.11    244.48 o 
  14   6   5     1666.97     1961.66    112.43 o 
  16   6   5     1099.80     1469.69    109.73 o 
  18   6   5     1678.73     1479.39    109.30 o 
  20   6   5     1907.28     2210.81    116.62 o 
  22   6   5     2186.94     2172.83    129.24 o 
  24   6   5      107.82       35.17     97.96 o 
  26   6   5       47.23      107.81     97.58 o 
  28   6   5      190.69      331.31    102.92 o 
  30   6   5     1195.59     1145.32    108.62 o 
  32   6   5      100.98      148.41     71.86 o 
  34   6   5     1495.00     1763.13     95.86 o 
  36   6   5      292.15      253.31     74.35 o 
  38   6   5     1237.56     1243.09     95.09 o 
  40   6   5      100.52       67.33     76.46 o 
  42   6   5      221.56      276.77     75.76 o 
  44   6   5       15.20       15.61     76.90 o 
  46   6   5      277.98      314.64     90.15 o 
  48   6   5      495.80      620.04     91.16 o 
  50   6   5      204.35      260.78     92.14 o 
  52   6   5     1047.61     1046.43    162.11 o 
  54   6   5      278.54      427.19     84.30 o 
  56   6   5      226.71      283.25     85.23 o 
  58   6   5      291.32      237.28     96.58 o 
  60   6   5      801.09      970.92    204.12 o 
  62   6   5      129.10      129.39    130.36 o 
  64   6   5       68.91       49.57    119.85 o 
  66   6   5      205.85      223.95    100.33 o 
  68   6   5       74.29       27.38    124.71 o 
  70   6   5       95.84       86.37    111.38 o 
 -69   7   5      128.36      125.76    206.13 o 
 -67   7   5      127.20      122.11    148.72 o 
 -65   7   5        1.74       57.23    181.95 o 
 -63   7   5      184.90      268.75    199.52 o 
 -61   7   5      699.04      708.65    144.55 o 
 -59   7   5      319.21      182.64    185.60 o 
 -57   7   5      645.94      723.96    187.69 o 
 -55   7   5      827.30      852.00    123.53 o 
 -53   7   5      738.48      711.86    120.74 o 
 -51   7   5      281.94      358.54    123.71 o 
 -49   7   5       55.03       81.16    111.50 o 
 -47   7   5     2364.51     2264.92    132.74 o 
 -45   7   5      690.35      809.86    104.83 o 
 -43   7   5     1403.27     1615.82    126.98 o 
 -41   7   5     2027.32     2323.41    272.66 o 
 -39   7   5      110.85       95.96     88.16 o 
 -37   7   5     1641.36     1889.01    107.29 o 
 -35   7   5      854.41      688.39    112.88 o 
 -33   7   5     1653.01     1865.76    120.72 o 
 -31   7   5     1264.70     1373.21    115.73 o 
 -29   7   5     1503.41     1717.16    118.54 o 
 -27   7   5     2149.03     2209.22     99.48 o 
 -25   7   5     5241.98     5523.82    134.91 o 
 -23   7   5     1496.03     1727.05    103.39 o 
 -21   7   5       48.87       -2.49     96.50 o 
 -19   7   5     3518.21     3486.74    116.02 o 
 -17   7   5     5750.66     5792.34    217.43 o 
 -15   7   5     5048.48     5887.00    241.87 o 
 -13   7   5     2447.15     2341.95    117.07 o 
 -11   7   5     2156.55     2332.55    103.86 o 
  -9   7   5      312.34      477.75     83.51 o 
  -7   7   5     4094.82     4876.85    218.30 o 
  -5   7   5     1805.57     2187.26    104.04 o 
  -3   7   5      964.19      924.13     89.12 o 
  -1   7   5      400.79      354.70    105.15 o 
   1   7   5     3344.75     3578.34    111.18 o 
   3   7   5     3251.72     2965.10    168.73 o 
   5   7   5     3141.64     3567.40    361.20 o 
   7   7   5     1541.96     1460.85     98.23 o 
   9   7   5     4302.38     4417.71    129.08 o 
  11   7   5      656.59      704.77    103.41 o 
  13   7   5      133.07      116.27     82.18 o 
  15   7   5     1422.46     1184.95     94.69 o 
  17   7   5     1514.94     1474.03     88.42 o 
  19   7   5     1965.46     1819.74    101.47 o 
  21   7   5     2233.15     2585.43    142.20 o 
  23   7   5     8615.03     8394.91    150.48 o 
  25   7   5     2926.38     2307.41    104.06 o 
  27   7   5      279.95      287.68     88.20 o 
  29   7   5     1654.81     1575.41    113.59 o 
  31   7   5     1042.29     1140.30    116.13 o 
  33   7   5       93.63        5.36     88.51 o 
  35   7   5      833.63      839.65     87.09 o 
  37   7   5      755.75      770.14     84.28 o 
  39   7   5      288.44      391.27     81.08 o 
  41   7   5      715.01      877.80     98.00 o 
  43   7   5      517.04      392.72     84.67 o 
  45   7   5     1251.95     1399.32    124.21 o 
  47   7   5       66.94       65.47     80.77 o 
  49   7   5      825.09      854.96    106.62 o 
  51   7   5      598.82      520.05     86.52 o 
  53   7   5       14.54       41.48     81.40 o 
  55   7   5      662.42      661.36    111.48 o 
  57   7   5       43.37       32.49    100.21 o 
  59   7   5      234.67      215.43    104.71 o 
  61   7   5      178.24      308.18    124.78 o 
  63   7   5      211.05      242.52    109.27 o 
  65   7   5      104.56       80.07    142.64 o 
 -62   8   5      258.09      306.14    209.08 o 
 -60   8   5       48.26      114.11    201.43 o 
 -58   8   5      113.99      141.94    137.94 o 
 -56   8   5       31.74      138.85    134.04 o 
 -54   8   5       25.23       66.75    123.77 o 
 -52   8   5      338.45      279.42    118.39 o 
 -50   8   5       15.26       89.91     93.21 o 
 -48   8   5       42.68        7.52     87.86 o 
 -46   8   5      829.37      908.90     98.43 o 
 -44   8   5      239.22      299.13     87.76 o 
 -42   8   5      324.93      352.08     86.09 o 
 -40   8   5      358.20      350.31     94.52 o 
 -38   8   5      329.31      189.74     88.24 o 
 -36   8   5      565.51      500.22     97.43 o 
 -34   8   5      797.60      769.15    102.09 o 
 -32   8   5       67.32       60.44     93.93 o 
 -30   8   5      570.45      447.45     93.91 o 
 -28   8   5       69.94       93.82     86.84 o 
 -26   8   5      401.35      487.80    107.09 o 
 -24   8   5      232.63      275.36    105.29 o 
 -22   8   5       15.17       22.31     83.65 o 
 -20   8   5       14.11       17.52     81.12 o 
 -18   8   5     1083.74     1208.54    123.33 o 
 -16   8   5      262.19      279.78     76.31 o 
 -14   8   5     2338.03     2329.26    277.09 o 
 -12   8   5      720.08      756.96     93.45 o 
 -10   8   5      325.69      375.33    104.32 o 
  -8   8   5     3122.90     3065.48    290.84 o 
  -6   8   5       45.81       55.28    105.28 o 
  -4   8   5       93.77      104.31     80.90 o 
  -2   8   5       76.07       72.11     84.00 o 
   0   8   5      208.98      174.28     84.04 o 
   2   8   5     3123.99     3395.12    388.16 o 
   4   8   5      257.68      262.24     84.03 o 
   6   8   5     1216.39     1278.46     89.54 o 
   8   8   5      229.16      106.37    102.23 o 
  10   8   5      130.37      235.20    103.39 o 
  12   8   5      873.95      899.25     92.43 o 
  14   8   5      655.25      811.34     91.29 o 
  16   8   5      473.76      519.58     91.50 o 
  18   8   5     1456.97     1593.17     92.52 o 
  20   8   5      445.81      519.59     88.11 o 
  22   8   5       51.99       37.93     89.68 o 
  24   8   5       57.39      156.08     74.12 o 
  26   8   5      389.49      523.88     91.16 o 
  28   8   5      889.64      783.43     79.69 o 
  30   8   5       52.15       91.29     73.64 o 
  32   8   5      318.71      296.23     99.06 o 
  34   8   5      711.62      727.38     91.67 o 
  36   8   5      109.82      111.74     96.06 o 
  38   8   5      156.26      168.71     73.72 o 
  40   8   5      322.22      341.63     95.39 o 
  42   8   5       30.38       46.31     98.25 o 
  44   8   5      269.86      317.71     77.95 o 
  46   8   5       21.54       57.49     94.51 o 
  48   8   5      200.27       57.44     98.93 o 
  50   8   5       39.44       73.18     76.47 o 
  52   8   5       68.64       91.69    110.16 o 
  54   8   5       71.39       31.15     88.22 o 
  56   8   5      143.71      108.18     99.39 o 
  58   8   5      131.06      119.92    122.36 o 
 -53   9   5      223.64      210.58    128.54 o 
 -51   9   5      103.66       30.08    121.64 o 
 -49   9   5      182.52      152.22     95.96 o 
 -47   9   5      146.58      234.03     88.41 o 
 -45   9   5      802.39      889.04    100.74 o 
 -43   9   5      400.79      387.47     93.88 o 
 -41   9   5       60.69       49.17     85.02 o 
 -39   9   5       62.52       63.88     90.97 o 
 -37   9   5      561.59      525.26     90.66 o 
 -35   9   5      297.43      419.31     82.38 o 
 -33   9   5       76.56      115.60     75.05 o 
 -31   9   5      250.51      244.42     83.21 o 
 -29   9   5      428.96      538.40     86.11 o 
 -27   9   5      313.17      258.02     96.94 o 
 -25   9   5      481.06      565.69    115.59 o 
 -23   9   5      191.26      160.64     89.81 o 
 -21   9   5      566.83      538.10     94.95 o 
 -19   9   5      557.33      464.43    113.20 o 
 -17   9   5      188.92      285.39     96.00 o 
 -15   9   5      786.04      698.66    115.91 o 
 -13   9   5       31.47       43.98     83.81 o 
 -11   9   5       52.79      101.18     87.02 o 
  -9   9   5     1226.30     1205.00    161.94 o 
  -7   9   5      687.13      916.62     81.76 o 
  -5   9   5      121.01      194.22    105.30 o 
  -3   9   5      286.60      324.82     87.55 o 
  -1   9   5      598.76      596.74    124.81 o 
   1   9   5     1448.78     1511.88    214.13 o 
   3   9   5     1601.25     1763.55    102.85 o 
   5   9   5      300.82      298.17    109.76 o 
   7   9   5      309.55      478.33    109.04 o 
   9   9   5      266.13      235.58     82.30 o 
  11   9   5      363.16      291.74     79.10 o 
  13   9   5      431.83      479.36     95.74 o 
  15   9   5      356.07      491.57     97.84 o 
  17   9   5      277.12      381.47    113.80 o 
  19   9   5      545.82      636.80    115.32 o 
  21   9   5       54.79       91.25    108.54 o 
  23   9   5      283.88      310.23     96.09 o 
  25   9   5      618.61      527.55    101.40 o 
  27   9   5      119.08      129.71     83.38 o 
  29   9   5      137.69      164.16     98.35 o 
  31   9   5       65.03       93.00     75.75 o 
  33   9   5      205.42      252.10     86.66 o 
  35   9   5      430.20      374.21    101.90 o 
  37   9   5      102.14       54.89     81.18 o 
  39   9   5     1287.99     1043.99    111.25 o 
  41   9   5      138.43       96.76     86.97 o 
  43   9   5      637.67      443.96    100.47 o 
  45   9   5      246.98       92.49    105.33 o 
  47   9   5       25.79       38.88     88.76 o 
  49   9   5       50.89       38.04     90.41 o 
 -40  10   5       53.60       44.26    108.50 o 
 -38  10   5      106.32       16.26    107.81 o 
 -36  10   5      367.27      396.26    107.07 o 
 -34  10   5       39.23       34.02    103.05 o 
 -32  10   5      408.36      422.87    103.26 o 
 -30  10   5      431.54      588.42    105.01 o 
 -28  10   5        0.57       92.16     85.13 o 
 -26  10   5      131.99      177.39     88.23 o 
 -24  10   5     1051.86     1102.97    111.71 o 
 -22  10   5      369.38      392.64     91.51 o 
 -20  10   5       34.09       75.24     85.21 o 
 -18  10   5      293.43      262.20     86.61 o 
 -16  10   5      331.66      285.74     84.39 o 
 -14  10   5      302.45      392.60     74.79 o 
 -12  10   5      133.12      229.85    111.75 o 
 -10  10   5       97.40      151.21    117.21 o 
  -8  10   5      334.47      424.80    101.43 o 
  -6  10   5      761.19      862.92    127.82 o 
  -4  10   5      288.68      281.55    116.89 o 
  -2  10   5      286.78      237.80     94.20 o 
   0  10   5      322.30      256.85    120.60 o 
   2  10   5        1.91       81.42     94.51 o 
   4  10   5       14.85       38.37     97.89 o 
   6  10   5      193.57      248.77    122.47 o 
   8  10   5       24.03       66.80    119.02 o 
  10  10   5      201.73      268.32     93.14 o 
  12  10   5      658.69      698.97    109.97 o 
  14  10   5       38.04       41.80    117.61 o 
  16  10   5      331.72      379.69    216.13 o 
  18  10   5       97.93      141.96    120.72 o 
  20  10   5      151.79      237.35    118.24 o 
  22  10   5       54.46      142.99     93.46 o 
  24  10   5      295.31      373.23     94.10 o 
  26  10   5      218.62      184.17     96.24 o 
  28  10   5       25.82       51.57     91.78 o 
  30  10   5      285.73      239.96     85.08 o 
  32  10   5       77.19      108.45     85.34 o 
  34  10   5       34.41       38.14    107.03 o 
  36  10   5      159.96      153.05    108.56 o 
  38  10   5      489.57      312.97     99.15 o 
 -21  11   5      123.05       93.12     91.26 o 
 -19  11   5      189.18      170.97    107.90 o 
 -17  11   5       84.71      119.74     80.71 o 
 -15  11   5       23.66      105.92    103.88 o 
 -13  11   5        2.44      105.21     92.31 o 
 -11  11   5       88.81       59.53     90.99 o 
  -9  11   5      157.89      211.81     92.82 o 
  -7  11   5      324.83      355.72     94.72 o 
  -5  11   5       62.92       41.62     78.03 o 
  -3  11   5      300.87      281.44    105.05 o 
  -1  11   5      209.88      150.38     97.66 o 
   1  11   5      221.08      158.44     91.97 o 
   3  11   5        0.08       23.10     94.48 o 
   5  11   5      346.74      260.76     96.13 o 
   7  11   5      159.41      169.79     84.80 o 
   9  11   5       25.88      -13.83    109.93 o 
  11  11   5      218.34      197.70     93.65 o 
  13  11   5       97.64      129.49     85.09 o 
  15  11   5       65.17       19.50     81.16 o 
  17  11   5       81.53       49.69     70.56 o 
 -13  -9   6      306.95      209.08    124.89 o 
 -11  -9   6       36.35       74.62    164.90 o 
  -9  -9   6      107.35       69.58    159.51 o 
  -7  -9   6       61.44       77.93    114.11 o 
  -5  -9   6       46.37      -44.53    156.03 o 
  -3  -9   6      176.56      105.06    111.50 o 
  -1  -9   6      661.58      707.09    131.33 o 
   1  -9   6      468.37      425.12    160.90 o 
   3  -9   6      277.77      146.64    156.72 o 
   5  -9   6      360.25      443.04    121.59 o 
   7  -9   6      635.89      640.64    123.50 o 
   9  -9   6      354.58      381.29    162.99 o 
  11  -9   6      154.40      138.11    159.86 o 
  13  -9   6      432.09      533.32    170.12 o 
  15  -9   6      253.88      104.89    171.86 o 
  17  -9   6      241.12      256.22    160.03 o 
  19  -9   6     1619.48     1578.90    172.73 o 
  21  -9   6      324.75      399.73    163.33 o 
  23  -9   6      389.34      287.36    168.90 o 
  25  -9   6       19.98      111.33    158.64 o 
  27  -9   6      565.04      259.35    165.77 o 
  29  -9   6      187.20      215.52    126.28 o 
  31  -9   6       68.85       72.01    174.82 o 
  33  -9   6      465.33      435.39    182.29 o 
  35  -9   6      714.87      634.73    185.95 o 
  37  -9   6      264.85      267.53    184.56 o 
  39  -9   6       28.34       23.31    178.29 o 
  41  -9   6       82.36       88.36    179.51 o 
  43  -9   6      423.01      225.09    193.78 o 
 -58  -8   6      152.44      166.81    217.61 o 
 -56  -8   6      313.44      159.16    204.21 o 
 -54  -8   6        0.58      126.63    198.65 o 
 -52  -8   6      162.15       72.71    193.95 o 
 -50  -8   6       43.10      145.24    236.91 o 
 -48  -8   6      354.72      274.14    195.69 o 
 -46  -8   6      110.89      139.16    186.30 o 
 -28  -8   6      438.19      361.81    114.80 o 
 -26  -8   6      101.97      179.16    170.29 o 
 -24  -8   6      317.05      273.09    174.82 o 
 -22  -8   6        7.25      -26.09    115.15 o 
 -20  -8   6     1319.96     1233.10    161.25 o 
 -18  -8   6      123.85      103.15    120.72 o 
 -16  -8   6        5.38      153.42    165.42 o 
 -14  -8   6      120.48       11.48    149.59 o 
 -12  -8   6      239.61      296.58    107.15 o 
 -10  -8   6      461.11      389.12    156.72 o 
  -8  -8   6      603.66      455.74    159.33 o 
  -6  -8   6     2167.35     2372.79    178.12 o 
  -4  -8   6     1178.13      912.00    160.03 o 
  -2  -8   6      844.79      985.40    120.54 o 
   0  -8   6     3337.09     2968.20    164.90 o 
   2  -8   6      651.38      797.19    154.46 o 
   4  -8   6      532.10      535.06    109.06 o 
   6  -8   6      146.66       81.06    138.46 o 
   8  -8   6      960.48      954.09    157.77 o 
  10  -8   6      553.16      379.72    117.76 o 
  12  -8   6     1673.23     1930.27    141.42 o 
  14  -8   6      886.93      783.62    162.64 o 
  16  -8   6     1920.42     1757.72    171.68 o 
  18  -8   6      783.07      698.74    161.07 o 
  20  -8   6       70.83      131.33    157.25 o 
  22  -8   6     1700.61     1281.11    162.12 o 
  24  -8   6       98.80       92.54    153.94 o 
  26  -8   6      333.80      199.17    161.77 o 
  28  -8   6       26.61       15.13    160.03 o 
  30  -8   6       31.54       89.23    162.29 o 
  32  -8   6      342.66      347.89    128.55 o 
  34  -8   6      233.60      248.39    173.08 o 
  36  -8   6      374.04      314.84    168.03 o 
  38  -8   6      404.42      424.77    174.82 o 
  40  -8   6      165.64       76.71    179.69 o 
  42  -8   6      209.41      260.22    174.64 o 
  44  -8   6      422.42      439.73    183.51 o 
  46  -8   6       44.49      100.19    178.99 o 
  48  -8   6        4.82       17.05    174.29 o 
  50  -8   6       67.45       59.32    180.73 o 
  52  -8   6      233.98      212.39    189.60 o 
  54  -8   6       19.78       67.49    222.13 o 
 -65  -7   6      370.88      276.40    198.99 o 
 -63  -7   6      300.09      304.40    204.73 o 
 -61  -7   6       62.70       -8.70    154.29 o 
 -59  -7   6      505.91      442.69    204.56 o 
 -57  -7   6       41.06      110.98    192.73 o 
 -55  -7   6      157.12      169.07    190.64 o 
 -53  -7   6       51.55       71.14    125.07 o 
 -51  -7   6        8.79      -51.66    188.56 o 
 -49  -7   6      881.79     1066.11    199.17 o 
 -47  -7   6       18.90       21.92    183.69 o 
 -45  -7   6       51.40       64.19    179.16 o 
 -43  -7   6      670.71      388.77    188.90 o 
 -41  -7   6     2155.89     1975.15    207.86 o 
 -39  -7   6      460.71      456.95    176.55 o 
 -37  -7   6     1615.31     1394.79    127.37 o 
 -35  -7   6      317.42      317.41    116.58 o 
 -33  -7   6      117.39       89.47     95.80 o 
 -31  -7   6     1076.56     1063.43    105.21 o 
 -29  -7   6      280.59      159.38    116.31 o 
 -27  -7   6     2193.19     2216.99    144.48 o 
 -25  -7   6      910.73      878.38    133.34 o 
 -23  -7   6       86.61      125.73     97.80 o 
 -21  -7   6      641.65      554.28    125.91 o 
 -19  -7   6      906.35      855.46    165.94 o 
 -17  -7   6      924.97      883.99    116.89 o 
 -15  -7   6      528.89      543.58    123.33 o 
 -13  -7   6     3466.23     3128.23    178.82 o 
 -11  -7   6     4145.80     4326.72    154.99 o 
  -9  -7   6     5127.54     4337.33    188.90 o 
  -7  -7   6     1951.05     2421.67    172.03 o 
  -5  -7   6      968.05     1204.57    157.25 o 
  -3  -7   6      305.96      433.65    152.90 o 
  -1  -7   6     1317.58      936.70    154.64 o 
   1  -7   6     1052.12     1226.84    155.51 o 
   3  -7   6     2151.49     1853.04    160.20 o 
   5  -7   6      734.04      822.59    107.32 o 
   7  -7   6     1786.17     1776.16    168.03 o 
   9  -7   6     1663.73     1589.34    168.21 o 
  11  -7   6     1892.60     1954.10    133.76 o 
  13  -7   6      770.08      990.10    159.86 o 
  15  -7   6     1312.63     1023.32    170.29 o 
  17  -7   6       48.94       16.00    152.90 o 
  19  -7   6     2369.42     2145.27    146.64 o 
  21  -7   6     2572.82     2160.75    148.72 o 
  23  -7   6     1334.63     1262.32    170.81 o 
  25  -7   6      782.97     1085.24    169.42 o 
  27  -7   6     1424.37     1200.05    166.29 o 
  29  -7   6       66.91      129.76    155.51 o 
  31  -7   6     1280.97     1218.49    128.55 o 
  33  -7   6      139.65      323.71    111.33 o 
  35  -7   6      146.82       86.28    152.72 o 
  37  -7   6       91.23      121.24    158.99 o 
  39  -7   6     1236.31     1121.95    189.60 o 
  41  -7   6      219.24      220.21    173.95 o 
  43  -7   6       37.55       48.36    173.25 o 
  45  -7   6      355.62      219.52    168.90 o 
  47  -7   6      448.14      433.99    178.64 o 
  49  -7   6      383.88      359.02    175.34 o 
  51  -7   6        8.71       57.23    170.64 o 
  53  -7   6      105.16       75.84    176.21 o 
  55  -7   6      103.37      139.85    176.21 o 
  57  -7   6       73.68       85.58    182.99 o 
  59  -7   6      121.47      116.54    177.60 o 
  61  -7   6       22.39      148.38    223.35 o 
 -70  -6   6      250.33      354.50    149.42 o 
 -68  -6   6       81.23       17.05    191.86 o 
 -66  -6   6      230.57      155.51    138.11 o 
 -64  -6   6      469.69      511.57    207.17 o 
 -62  -6   6      221.28      362.15    135.68 o 
 -60  -6   6       90.21       81.93    176.73 o 
 -58  -6   6      119.72       69.75    114.98 o 
 -56  -6   6      105.16       85.41    177.25 o 
 -54  -6   6      372.36      272.75    142.29 o 
 -52  -6   6      589.60      554.19    184.38 o 
 -50  -6   6      442.14      448.08    193.95 o 
 -48  -6   6      806.43      834.59    185.08 o 
 -46  -6   6      944.50     1097.94    181.95 o 
 -44  -6   6      335.90      325.62    104.12 o 
 -42  -6   6      370.02      398.69    117.06 o 
 -40  -6   6      937.80      859.89    102.30 o 
 -38  -6   6     1232.52     1092.40    101.45 o 
 -36  -6   6      472.89      456.79     93.47 o 
 -34  -6   6     1722.24     1672.24    106.32 o 
 -32  -6   6     2927.65     2521.29    128.94 o 
 -30  -6   6     1494.81     1342.91    118.80 o 
 -28  -6   6     1537.80     1375.73    160.90 o 
 -26  -6   6     1052.17      624.99    160.38 o 
 -24  -6   6     3085.05     2983.16    179.86 o 
 -22  -6   6     1280.74     1442.53    162.29 o 
 -20  -6   6     2162.32     1961.35    109.48 o 
 -18  -6   6     4077.66     3888.11    265.27 o 
 -16  -6   6     4871.57     4940.39    233.09 o 
 -14  -6   6     1331.17      994.48    123.53 o 
 -12  -6   6     2248.43     2158.86    183.08 o 
 -10  -6   6     3772.24     3551.40    134.91 o 
  -8  -6   6      226.57      372.56    120.64 o 
  -6  -6   6     1289.66     1059.43    143.51 o 
  -4  -6   6      597.87      540.10    111.33 o 
  -2  -6   6     1274.48     1245.80    159.16 o 
   0  -6   6      120.57      143.85    105.93 o 
   2  -6   6     2510.09     2952.03    173.60 o 
   4  -6   6      332.08      399.38    150.46 o 
   6  -6   6     5600.57     4761.93    194.99 o 
   8  -6   6      601.88      594.37    148.90 o 
  10  -6   6     1136.33      774.93    148.03 o 
  12  -6   6     6085.90     5502.24    172.90 o 
  14  -6   6     1024.48      953.92    146.64 o 
  16  -6   6       67.58      153.25    139.16 o 
  18  -6   6     3274.87     3344.27    148.38 o 
  20  -6   6      803.38      848.68    158.29 o 
  22  -6   6     2459.60     2115.52    166.64 o 
  24  -6   6     1081.51      899.30    154.29 o 
  26  -6   6      650.51      547.75    160.55 o 
  28  -6   6     3562.95     3462.38    200.21 o 
  30  -6   6      584.71      498.18    160.90 o 
  32  -6   6     1437.52     1255.89    169.42 o 
  34  -6   6     1298.54     1178.65    162.64 o 
  36  -6   6      277.04      283.70    144.55 o 
  38  -6   6      197.55      197.95    150.98 o 
  40  -6   6      505.50      436.95    156.55 o 
  42  -6   6       31.59       76.54    103.15 o 
  44  -6   6      328.16      193.08    163.51 o 
  46  -6   6      628.51      634.55    172.21 o 
  48  -6   6      336.38      318.49    185.77 o 
  50  -6   6      114.81       84.71    159.86 o 
  52  -6   6      417.51      338.67    166.12 o 
  54  -6   6       39.99       66.45    160.03 o 
  56  -6   6      158.18      112.54    178.12 o 
  58  -6   6      547.53      535.40    187.51 o 
  60  -6   6        7.04      -21.40    173.60 o 
  62  -6   6      723.09      703.43    238.83 o 
  64  -6   6       13.95       82.28    176.21 o 
  66  -6   6       26.08       77.06    223.52 o 
  68  -6   6       32.88       78.62    187.34 o 
 -75  -5   6       49.85      131.68    202.30 o 
 -73  -5   6      111.16      117.07    142.64 o 
 -71  -5   6      216.62      156.20    197.60 o 
 -69  -5   6      270.00      172.38    190.82 o 
 -67  -5   6      112.79      176.90    129.07 o 
 -65  -5   6        3.10       58.97    182.29 o 
 -63  -5   6        0.40       15.31    188.38 o 
 -61  -5   6      182.63      254.31    133.42 o 
 -51  -5   6      249.96      204.56    113.93 o 
 -49  -5   6      346.83      467.39    173.42 o 
 -47  -5   6      334.11      437.30    172.03 o 
 -45  -5   6     1462.18     1365.82    134.29 o 
 -43  -5   6      917.45      977.22    126.11 o 
 -41  -5   6     3226.03     3324.27    197.78 o 
 -39  -5   6     1189.87     1214.14    164.90 o 
 -37  -5   6      715.84      540.45    166.29 o 
 -35  -5   6     1802.34     1727.71    120.78 o 
 -33  -5   6     2314.18     1887.55    108.79 o 
 -31  -5   6     5648.32     5365.07    142.73 o 
 -29  -5   6     5820.13     6644.20    149.01 o 
 -27  -5   6     3849.43     3859.20    123.07 o 
 -25  -5   6     1053.58     1002.28    171.25 o 
 -23  -5   6       65.71      147.29     72.51 o 
 -21  -5   6     2075.83     2310.92    105.07 o 
 -19  -5   6     1456.79     1388.36     95.92 o 
 -17  -5   6      631.73      802.11     88.89 o 
 -15  -5   6     4827.25     5500.98    128.23 o 
 -13  -5   6     1926.48     1804.42     91.24 o 
 -11  -5   6      903.40     1144.01     88.06 o 
  -9  -5   6     2774.41     2482.75    285.27 o 
  -7  -5   6     5143.05     4777.12    393.99 o 
  -5  -5   6      292.54      335.12     77.58 o 
  -3  -5   6     2839.68     2340.27    202.12 o 
  -1  -5   6     5252.48     5080.46    117.71 o 
   1  -5   6      808.59      891.87     82.51 o 
   3  -5   6     1211.87     1084.17    112.80 o 
   5  -5   6      851.06      740.63    106.67 o 
   7  -5   6     1916.81     1894.37     86.88 o 
   9  -5   6     3535.79     3730.44    124.02 o 
  11  -5   6      875.86      761.09     79.83 o 
  13  -5   6       50.43      109.45     74.99 o 
  15  -5   6      369.37      348.40     78.36 o 
  17  -5   6     5574.31     5123.59    184.03 o 
  19  -5   6     1137.96     1137.19     80.70 o 
  21  -5   6     1059.36      905.04    153.77 o 
  23  -5   6      777.92      761.71    149.94 o 
  25  -5   6     2893.98     3151.19    153.94 o 
  27  -5   6      386.10      272.05    151.33 o 
  29  -5   6     2979.55     2472.46    175.68 o 
  31  -5   6     4741.82     4110.85    194.12 o 
  33  -5   6      951.67      809.72    158.81 o 
  35  -5   6      938.39      773.19    153.07 o 
  37  -5   6     1516.25     1518.72    170.99 o 
  39  -5   6       27.44       23.83    146.46 o 
  41  -5   6      179.92      109.24    152.55 o 
  43  -5   6       88.71      112.02    150.29 o 
  45  -5   6      160.37      185.43    158.99 o 
  47  -5   6      275.19      360.94    156.20 o 
  49  -5   6        6.58       -4.35    152.03 o 
  51  -5   6     1131.09     1144.91    177.08 o 
  53  -5   6       89.85       98.97    162.99 o 
  55  -5   6      757.31      736.66    187.34 o 
  57  -5   6      133.30      137.42    174.12 o 
  59  -5   6      174.36      121.76    200.21 o 
  61  -5   6      947.70     1023.84    240.04 o 
  63  -5   6      207.64      166.99    221.61 o 
  65  -5   6       38.07       52.36    227.35 o 
  67  -5   6      135.04       97.76    181.25 o 
  69  -5   6       30.69       73.40    218.13 o 
  71  -5   6        6.69       78.62    182.29 o 
  73  -5   6       11.99       56.71    239.17 o 
 -78  -4   6       96.49       31.14    198.65 o 
 -76  -4   6       86.83      176.90    177.95 o 
 -56  -4   6     1024.35     1007.84    134.63 o 
 -54  -4   6      317.58      317.80    172.73 o 
 -52  -4   6     1085.55     1072.09    138.06 o 
 -50  -4   6      463.93      446.92    129.44 o 
 -48  -4   6     1773.80     2013.32    253.61 o 
 -46  -4   6     1740.00     1743.40    117.28 o 
 -44  -4   6     3878.54     3598.62    190.21 o 
 -42  -4   6     2202.62     2126.07    127.42 o 
 -40  -4   6      237.39      165.49     84.88 o 
 -38  -4   6     3961.12     3635.20    352.50 o 
 -36  -4   6     3288.93     3255.42    278.40 o 
 -34  -4   6      165.28      205.09     81.12 o 
 -32  -4   6     3335.92     3327.77    139.85 o 
 -30  -4   6     1562.43     1440.59    179.60 o 
 -28  -4   6     1056.91      988.03     78.84 o 
 -26  -4   6      125.27      251.13     79.30 o 
 -24  -4   6     1347.53     1499.33    109.63 o 
 -22  -4   6     5168.36     4562.23    361.37 o 
 -20  -4   6     3283.90     3270.50    177.86 o 
 -18  -4   6     1129.35     1129.65    103.33 o 
 -16  -4   6      588.88      626.77     84.45 o 
 -14  -4   6     7828.60     7620.41    592.46 o 
 -12  -4   6     4461.94     4128.40    123.68 o 
 -10  -4   6     3272.38     3413.11     99.91 o 
  -8  -4   6     1423.67     1532.09     87.63 o 
  -6  -4   6     1399.48     1328.56    164.12 o 
  -4  -4   6       84.87      142.97     63.07 o 
  -2  -4   6      281.30      321.30     73.65 o 
   0  -4   6      738.21      978.75     94.11 o 
   2  -4   6      382.15      343.68     91.83 o 
   4  -4   6     7173.03     7322.24    139.97 o 
   6  -4   6     3207.39     3013.20    105.97 o 
   8  -4   6     4466.52     4262.89    112.24 o 
  10  -4   6     3514.52     2918.98    249.26 o 
  12  -4   6     1706.74     1952.13    167.25 o 
  14  -4   6      943.83      948.21     80.50 o 
  16  -4   6     1575.57     1619.68     86.98 o 
  18  -4   6      358.09      406.78     62.72 o 
  20  -4   6     2204.61     2366.62     92.81 o 
  22  -4   6      443.99      403.29     79.08 o 
  24  -4   6     1235.70     1159.52     84.43 o 
  26  -4   6     8763.80     8860.77   1081.94 o 
  28  -4   6       65.67       30.16     75.87 o 
  30  -4   6     2880.36     2635.61    106.45 o 
  32  -4   6     1682.20     1548.91    112.46 o 
  34  -4   6      211.45      233.74     98.84 o 
  36  -4   6     3339.80     3205.46    182.29 o 
  38  -4   6     1381.71     1142.99    159.16 o 
  40  -4   6     6940.75     6168.97    232.22 o 
  42  -4   6     1615.46     1562.90    173.08 o 
  44  -4   6       10.31      -38.62    150.11 o 
  46  -4   6      472.39      429.82    154.29 o 
  48  -4   6       50.09      125.24    148.55 o 
  50  -4   6      107.99      128.37    142.46 o 
  52  -4   6       26.70        4.17    159.68 o 
  54  -4   6      132.97      194.64    157.59 o 
  56  -4   6      435.95      385.64    164.73 o 
  58  -4   6      729.91      811.45    193.08 o 
  60  -4   6       33.17       65.75    164.03 o 
  62  -4   6      489.11      563.76    213.26 o 
  64  -4   6      298.44      331.02    176.21 o 
  66  -4   6      113.97      182.47    171.51 o 
  68  -4   6       20.73      -19.83    218.13 o 
  70  -4   6      125.23      133.24    230.83 o 
  72  -4   6      100.93       95.67    178.29 o 
  74  -4   6       27.69       -2.61    223.52 o 
  76  -4   6      290.56      329.80    248.92 o 
 -63  -3   6       95.17      123.50    252.22 o 
 -61  -3   6      349.87      454.87    224.22 o 
 -59  -3   6     1521.31     1606.52    145.65 o 
 -57  -3   6      727.12      752.66    107.75 o 
 -55  -3   6     1270.00     1010.51    142.46 o 
 -53  -3   6      333.77      335.47    124.89 o 
 -51  -3   6       46.74      110.43     94.92 o 
 -49  -3   6     1060.95     1106.21    149.16 o 
 -47  -3   6     1177.00     1323.33    127.80 o 
 -45  -3   6     3066.22     3300.15    197.69 o 
 -43  -3   6     6312.94     6262.46    893.73 o 
 -41  -3   6      185.13      151.70     85.65 o 
 -39  -3   6     2162.65     2422.12    211.34 o 
 -37  -3   6     1722.74     1703.70    113.79 o 
 -35  -3   6      271.25      181.67    102.28 o 
 -33  -3   6     2306.85     2596.55    119.08 o 
 -31  -3   6      213.18      193.63     91.76 o 
 -29  -3   6      811.38      720.45     98.80 o 
 -27  -3   6     1940.04     1881.35    108.88 o 
 -25  -3   6     1935.55     1845.18     95.03 o 
 -23  -3   6     1214.80     1096.60    100.11 o 
 -21  -3   6     2832.25     2798.10    138.37 o 
 -19  -3   6    10402.40    10634.05    504.53 o 
 -17  -3   6     3120.92     2872.73    289.45 o 
 -15  -3   6     6281.63     5671.33    136.20 o 
 -13  -3   6     3241.52     3244.92    192.30 o 
 -11  -3   6      375.07      374.74     86.10 o 
  -9  -3   6     1123.99     1054.97     78.04 o 
  -7  -3   6     2221.34     1840.15    227.00 o 
  -5  -3   6     4652.11     4522.02    173.16 o 
  -3  -3   6     4095.66     4170.20    111.24 o 
  -1  -3   6      152.27      252.58     58.55 o 
   1  -3   6    10089.17    10777.42    153.02 o 
   3  -3   6    13863.96    14758.35    867.64 o 
   5  -3   6     5548.22     5244.44    172.38 o 
   7  -3   6     6476.87     6368.72    373.90 o 
   9  -3   6      200.46      185.86     82.86 o 
  11  -3   6      593.56      407.81     83.53 o 
  13  -3   6     1808.25     1684.69     85.44 o 
  15  -3   6     3762.13     3797.47    194.30 o 
  17  -3   6     2638.69     2653.73    318.32 o 
  19  -3   6      413.64      509.66     67.40 o 
  21  -3   6     4567.21     4318.39    242.11 o 
  23  -3   6      137.70      148.10     63.15 o 
  25  -3   6     5246.21     4666.71    188.09 o 
  27  -3   6     2319.78     2108.82    110.23 o 
  29  -3   6      842.03      789.20     75.25 o 
  31  -3   6     1013.50     1099.92     93.45 o 
  33  -3   6       83.51       82.18     78.15 o 
  35  -3   6     2670.57     2573.42     95.30 o 
  37  -3   6       91.64       98.33     73.90 o 
  39  -3   6     5674.38     5852.83    129.03 o 
  41  -3   6     2160.98     2379.56    126.11 o 
  43  -3   6     2263.27     1970.57    101.59 o 
  45  -3   6     1215.87     1139.63    109.67 o 
  47  -3   6     4336.79     4501.01    181.25 o 
  49  -3   6       18.11       65.40    151.16 o 
  51  -3   6     1128.19     1197.44    167.16 o 
  53  -3   6     2438.09     2432.80    189.95 o 
  55  -3   6      195.37      110.63    151.16 o 
  57  -3   6      791.08      996.36    185.25 o 
  59  -3   6      103.14      178.64    169.77 o 
  61  -3   6      108.34      101.76    167.16 o 
  63  -3   6       22.89       10.78    164.55 o 
  65  -3   6      460.08      526.18    180.03 o 
  67  -3   6      863.08      719.79    221.26 o 
  69  -3   6       73.91      128.20    223.69 o 
  71  -3   6      111.92      119.15    229.61 o 
  73  -3   6       99.77      119.85    235.70 o 
  75  -3   6      586.77      501.66    202.47 o 
  77  -3   6      170.27      152.20    238.31 o 
  79  -3   6      203.76      117.59    203.52 o 
 -70  -2   6      593.22      626.03    326.15 o 
 -68  -2   6      183.04      153.07    240.39 o 
 -66  -2   6     1268.39     1735.97    275.88 o 
 -64  -2   6     3608.31     4655.65    334.50 o 
 -62  -2   6      749.61      739.57    150.90 o 
 -60  -2   6       42.18       -1.64    119.39 o 
 -58  -2   6     1234.18     1228.77    221.08 o 
 -56  -2   6     1786.95     1827.51    210.73 o 
 -54  -2   6     2267.43     2425.20    245.52 o 
 -52  -2   6     1494.76     1497.81    203.78 o 
 -50  -2   6       16.77       57.30    101.21 o 
 -48  -2   6     1682.18     1724.51    267.61 o 
 -46  -2   6     1853.73     1760.08    235.52 o 
 -44  -2   6     5992.04     6102.71    771.45 o 
 -42  -2   6     1886.53     1965.67    117.65 o 
 -40  -2   6     2312.35     2364.77    158.12 o 
 -38  -2   6     2293.38     2214.78    239.78 o 
 -36  -2   6      430.10      616.40     97.82 o 
 -34  -2   6       97.59       98.24     92.56 o 
 -32  -2   6      656.02      793.59     99.29 o 
 -30  -2   6     4777.23     4798.16    128.08 o 
 -28  -2   6     2476.22     2438.43    111.64 o 
 -26  -2   6     3771.13     3824.37    374.77 o 
 -24  -2   6     3655.26     3611.42    211.34 o 
 -22  -2   6     1417.38     1367.28     98.32 o 
 -20  -2   6     2754.50     3351.94    214.04 o 
 -18  -2   6     2694.32     2304.97     95.47 o 
 -16  -2   6     8188.18     7939.32    175.34 o 
 -14  -2   6      929.73      740.13     66.48 o 
 -12  -2   6     1604.37     1599.82     97.75 o 
 -10  -2   6     2323.06     2179.31    100.44 o 
  -8  -2   6      127.81       99.73     57.73 o 
  -6  -2   6     1346.64     1463.04     95.88 o 
  -4  -2   6     1972.02     1898.00     99.26 o 
  -2  -2   6     1098.54     1086.71     82.34 o 
   0  -2   6     1388.61     1381.39    141.50 o 
   2  -2   6    14731.57    14553.57    530.62 o 
   4  -2   6     3470.58     3840.75    105.27 o 
   6  -2   6     7735.39     8510.67    140.69 o 
   8  -2   6     4304.55     4070.61    106.60 o 
  10  -2   6     1191.61     1298.51     73.78 o 
  12  -2   6     1354.83     1464.11    109.67 o 
  14  -2   6     2427.34     2712.66    182.90 o 
  16  -2   6     6409.53     7207.44    424.43 o 
  18  -2   6     2294.77     2581.55     96.28 o 
  20  -2   6     1958.38     1685.50     84.53 o 
  22  -2   6     3297.21     3169.17    109.16 o 
  24  -2   6      692.44      650.82     66.40 o 
  26  -2   6     2689.05     2654.70     87.95 o 
  28  -2   6     4823.86     4825.67    125.48 o 
  30  -2   6     3045.08     3116.03    239.02 o 
  32  -2   6     5045.65     4729.95    159.19 o 
  34  -2   6     3667.07     3428.42     97.35 o 
  36  -2   6     1685.13     1538.53     78.01 o 
  38  -2   6      498.72      647.56     70.94 o 
  40  -2   6      192.50      163.10     69.82 o 
  42  -2   6     1003.35     1000.81    210.13 o 
  44  -2   6      765.32      699.31     85.36 o 
  46  -2   6     1707.79     1610.87    112.12 o 
  48  -2   6     1989.83     2171.86    119.87 o 
  50  -2   6     1162.93     1422.84     98.88 o 
  52  -2   6      258.53      323.80    107.80 o 
  54  -2   6      497.84      601.24    110.57 o 
  56  -2   6      214.39      268.22    157.07 o 
  58  -2   6     1474.74     1590.38    181.60 o 
  60  -2   6       56.41      154.99    164.55 o 
  62  -2   6      761.46      614.03    168.03 o 
  64  -2   6      305.02      340.41    170.12 o 
  66  -2   6       51.39       26.44    167.16 o 
  68  -2   6      717.37      969.92    194.82 o 
  70  -2   6      376.33      227.00    183.16 o 
  72  -2   6      504.70      553.49    231.87 o 
  74  -2   6      131.63      150.81    197.95 o 
  76  -2   6      337.54      409.82    201.08 o 
  78  -2   6      179.01      293.79    208.21 o 
  80  -2   6       65.05        0.87    197.25 o 
 -79  -1   6        5.73       16.43    218.35 o 
 -77  -1   6       37.73       40.36    253.96 o 
 -75  -1   6      162.99      157.94    256.57 o 
 -73  -1   6      200.48      271.18    222.30 o 
 -71  -1   6      390.23      555.06    227.17 o 
 -69  -1   6      396.06      413.12    211.69 o 
 -67  -1   6      235.62      430.51    204.04 o 
 -65  -1   6      315.08      329.63    199.17 o 
 -63  -1   6      254.11      312.50    128.38 o 
 -61  -1   6       38.05       55.76    112.80 o 
 -59  -1   6     1360.52     1492.52    186.21 o 
 -57  -1   6     1369.08     1579.63    202.12 o 
 -55  -1   6      199.75      177.01    106.27 o 
 -53  -1   6     2781.45     3176.28    494.35 o 
 -51  -1   6     2085.57     2224.16    250.13 o 
 -49  -1   6      485.55      593.45    115.73 o 
 -47  -1   6      304.58      375.75    100.82 o 
 -45  -1   6      926.90      865.23    107.21 o 
 -43  -1   6     3445.72     3039.49    153.07 o 
 -41  -1   6     3582.92     3854.08    141.87 o 
 -39  -1   6     1971.52     2297.44    123.03 o 
 -37  -1   6     1464.63     1466.54    115.03 o 
 -35  -1   6     1501.57     1271.95    108.99 o 
 -33  -1   6      774.74      823.86    102.97 o 
 -31  -1   6      732.97     1012.61    135.68 o 
 -29  -1   6     2018.56     1896.65    225.35 o 
 -27  -1   6     6611.66     7192.14   1314.50 o 
 -25  -1   6    12707.25    12149.31   1240.67 o 
 -23  -1   6      315.79      375.10     89.97 o 
 -21  -1   6     4644.00     4104.26    115.31 o 
 -19  -1   6     2835.42     3073.18    150.98 o 
 -17  -1   6     4026.22     3417.28    299.36 o 
 -15  -1   6      417.95      680.47    126.89 o 
 -13  -1   6     3892.54     5338.59    411.03 o 
 -11  -1   6     7027.85     8104.94    604.72 o 
  -9  -1   6     5378.16     7040.31    295.88 o 
  -7  -1   6    20101.99    17723.07    983.92 o 
  -5  -1   6      440.35      653.79    113.93 o 
  -3  -1   6    18335.39    15937.85   1094.55 o 
  -1  -1   6     4960.41     5093.12    199.60 o 
   1  -1   6     6731.81     6079.07    257.00 o 
   3  -1   6    11431.25    12125.36    280.31 o 
   5  -1   6     8058.67     7577.82   1020.45 o 
   7  -1   6     8206.60     8130.81   1075.85 o 
   9  -1   6     4854.07     4969.16    401.20 o 
  11  -1   6     4116.53     3456.84    293.45 o 
  13  -1   6     7567.16     7958.10    579.67 o 
  15  -1   6    29485.16    32362.00    536.71 o 
  17  -1   6     6978.72     6738.01    275.09 o 
  19  -1   6     7075.69     7401.28    344.41 o 
  21  -1   6     8503.42     8825.96    373.03 o 
  23  -1   6      899.57      908.46     75.01 o 
  25  -1   6     3188.03     3429.26    355.11 o 
  27  -1   6     2536.30     2373.12    301.55 o 
  29  -1   6      726.18      791.98     77.68 o 
  31  -1   6      627.11      639.55     78.70 o 
  33  -1   6     3298.33     3241.22    107.03 o 
  35  -1   6      690.56      790.71     62.71 o 
  37  -1   6     3340.25     3178.30     92.84 o 
  39  -1   6      992.54      842.75     68.60 o 
  41  -1   6      727.46      570.54     74.89 o 
  43  -1   6      591.92      545.13     76.58 o 
  45  -1   6      337.30      307.28     81.19 o 
  47  -1   6      935.50      991.44     74.99 o 
  49  -1   6      870.32      694.07     88.00 o 
  51  -1   6     1041.47     1017.43    111.43 o 
  53  -1   6     2497.80     2398.31    127.60 o 
  55  -1   6     3962.04     4089.97    368.33 o 
  57  -1   6      405.29      356.19     88.93 o 
  59  -1   6      288.23      275.09    106.93 o 
  61  -1   6      421.35      623.42    155.68 o 
  63  -1   6      274.95      239.70    166.99 o 
  65  -1   6      528.01      564.45    172.21 o 
  67  -1   6      548.47      489.66    179.69 o 
  69  -1   6     1071.50     1108.73    190.12 o 
  71  -1   6      108.64      108.89    174.64 o 
  73  -1   6      199.99       76.19    169.42 o 
  75  -1   6      129.52      153.59    185.60 o 
  77  -1   6      581.80      620.81    203.17 o 
  79  -1   6      349.60      299.19    202.12 o 
  81  -1   6       37.99       42.27    196.38 o 
 -84   0   6      184.62      236.40    191.56 o 
 -82   0   6      121.42      160.20    263.35 o 
 -80   0   6      115.41       58.45    251.70 o 
 -78   0   6      110.26       91.67    229.26 o 
 -76   0   6      111.44      180.38    224.22 o 
 -74   0   6      444.43      424.77    184.03 o 
 -72   0   6       81.80      218.30    174.29 o 
 -70   0   6      313.14      305.80    169.94 o 
 -68   0   6      132.58      151.16    157.94 o 
 -66   0   6      269.76      379.72    165.07 o 
 -64   0   6     1212.35     1251.76    189.43 o 
 -62   0   6      181.63      157.63    134.84 o 
 -60   0   6     5052.73     5136.11    861.90 o 
 -58   0   6     1688.24     1560.91    160.90 o 
 -56   0   6     2253.08     2406.04    257.00 o 
 -54   0   6       90.51       60.32    110.50 o 
 -52   0   6       43.50       45.66    100.56 o 
 -50   0   6      796.80      921.32    164.29 o 
 -48   0   6     2482.97     2619.66    169.34 o 
 -46   0   6     2418.54     2262.73    232.30 o 
 -44   0   6      272.16      137.96     84.75 o 
 -42   0   6     3019.12     3737.68    401.47 o 
 -40   0   6     3739.84     3005.81    307.62 o 
 -38   0   6        0.92        9.47     99.23 o 
 -36   0   6      795.07     1365.43    113.33 o 
 -34   0   6     1547.58     1901.29    204.12 o 
 -32   0   6      157.07       90.44     96.89 o 
 -30   0   6     4009.67     4524.34    225.78 o 
 -28   0   6      782.49      670.42     99.67 o 
 -26   0   6        6.38       19.14     65.88 o 
 -24   0   6      189.56      160.45     89.66 o 
 -22   0   6    13673.53    17281.93   1330.86 o 
 -20   0   6    28445.96    30962.70    546.97 o 
 -18   0   6       44.40       87.79     89.99 o 
 -16   0   6     1529.86     1942.72    107.07 o 
 -14   0   6     3571.80     4132.58    384.59 o 
 -12   0   6     1383.26     1924.77    106.07 o 
 -10   0   6      187.90      576.94     79.47 o 
  -8   0   6        0.52      143.76     88.61 o 
  -6   0   6     9001.79     7276.36    304.58 o 
  -4   0   6      152.91      470.10     90.41 o 
  -2   0   6       13.96      -29.96     58.05 o 
   0   0   6     3902.65     3567.50    142.55 o 
   2   0   6    33677.67    35041.45   4142.77 o 
   4   0   6    10799.46    12209.66    558.28 o 
   6   0   6    33339.96    36181.05   2287.90 o 
   8   0   6    25931.30    26523.98   1713.28 o 
  10   0   6     4292.13     5036.71    402.07 o 
  12   0   6     2720.59     3375.76    144.37 o 
  14   0   6      778.60      989.26     90.81 o 
  16   0   6     8523.13     8433.75    538.71 o 
  18   0   6       36.20       13.07     64.53 o 
  20   0   6     2016.03     2053.28    138.37 o 
  22   0   6     7170.58     8766.33    141.56 o 
  24   0   6     5813.66     6353.11    230.56 o 
  26   0   6     7415.23     8812.70    426.43 o 
  28   0   6      908.77      749.31     88.17 o 
  30   0   6      711.23      589.20     85.97 o 
  32   0   6     3301.82     3284.62     82.77 o 
  34   0   6        1.21        3.68     55.61 o 
  36   0   6      266.19      287.75     74.21 o 
  38   0   6      143.97      142.60     62.99 o 
  40   0   6      117.12       85.65     67.63 o 
  42   0   6     1736.37     1868.48     84.16 o 
  44   0   6      679.16      783.36     87.78 o 
  46   0   6      364.14      581.97     75.17 o 
  48   0   6     1715.50     1848.75     93.62 o 
  50   0   6      218.18      207.60     84.58 o 
  52   0   6     1356.46     1325.75    159.07 o 
  54   0   6     1946.43     2119.41    112.78 o 
  56   0   6     5201.31     6150.39    216.47 o 
  58   0   6      964.38      940.46    116.02 o 
  60   0   6      564.68      557.25     92.51 o 
  62   0   6       12.08       34.97    106.28 o 
  64   0   6        4.68       28.22    107.65 o 
  66   0   6      133.30      117.41    161.94 o 
  68   0   6       49.57      172.73    164.73 o 
  70   0   6     1122.61      929.22    188.90 o 
  72   0   6      212.21      274.66    163.86 o 
  74   0   6        0.25      -54.44    165.94 o 
  76   0   6      418.45      260.22    183.69 o 
  78   0   6       19.99      104.54    182.47 o 
  80   0   6      649.77      882.60    207.34 o 
  82   0   6       37.57      -22.26    186.12 o 
 -85   1   6       25.62       46.97    172.38 o 
 -83   1   6      142.58      221.78    213.60 o 
 -81   1   6       25.03       69.58    212.04 o 
 -79   1   6        4.95       31.14    174.47 o 
 -77   1   6       37.08       34.79    154.64 o 
 -75   1   6      164.76      156.38    158.64 o 
 -73   1   6      203.94      293.97    164.90 o 
 -71   1   6      400.90      518.53    161.42 o 
 -69   1   6      412.58      300.58    151.85 o 
 -67   1   6      249.30      364.42    185.25 o 
 -65   1   6      314.29      346.50    155.16 o 
 -63   1   6      249.89      291.69    113.53 o 
 -61   1   6       36.34       62.37    111.13 o 
 -59   1   6     1341.51     1304.87    134.18 o 
 -57   1   6     1358.69     1450.97    124.04 o 
 -55   1   6      201.17      125.99    105.72 o 
 -53   1   6     2805.75     3025.03    145.96 o 
 -51   1   6     2104.89     1918.71    132.72 o 
 -49   1   6      478.37      470.98    103.53 o 
 -47   1   6      326.53      328.46    101.31 o 
 -45   1   6      950.72      795.78    108.68 o 
 -43   1   6     3400.37     2958.81    169.86 o 
 -41   1   6     3589.29     3510.05    140.20 o 
 -39   1   6     1851.77     1907.32    155.07 o 
 -37   1   6     1390.82     1392.24    101.36 o 
 -35   1   6     1456.71     1418.41    113.74 o 
 -33   1   6      782.45      780.25    102.60 o 
 -31   1   6      766.01     1013.31    118.28 o 
 -29   1   6     1936.86     1942.11    116.46 o 
 -27   1   6     6534.74     7366.42    151.88 o 
 -25   1   6    12607.05    12119.77    193.19 o 
 -23   1   6      329.75      324.37     80.83 o 
 -21   1   6     4656.08     4164.11    160.81 o 
 -19   1   6     2796.15     3360.28    149.68 o 
 -17   1   6     3959.74     3267.68    201.43 o 
 -15   1   6      423.01      738.66     80.42 o 
 -13   1   6     3837.70     5222.18    389.81 o 
 -11   1   6     6887.71     8292.33    396.94 o 
  -9   1   6     5468.82     7605.11    313.19 o 
  -7   1   6    19912.65    18547.34    725.18 o 
  -5   1   6      448.49      644.94     94.98 o 
  -3   1   6    18314.72    18722.28    376.85 o 
  -1   1   6     5040.16     5443.82    234.39 o 
   1   1   6     6666.97     6001.57    139.12 o 
   3   1   6    11289.80    11675.73   1021.84 o 
   5   1   6     8181.78     7602.47    859.81 o 
   7   1   6     8164.68     7584.88    146.60 o 
   9   1   6     4781.42     5235.02    338.06 o 
  11   1   6     4083.71     3758.80    306.06 o 
  13   1   6     7713.84     8995.63    552.45 o 
  15   1   6    29662.99    33676.78    354.76 o 
  17   1   6     6962.37     7290.62    347.11 o 
  19   1   6     6784.70     7734.48    324.23 o 
  21   1   6     8686.46     9291.13    711.52 o 
  23   1   6      942.06     1152.40    108.11 o 
  25   1   6     3121.29     3612.76    120.28 o 
  27   1   6     2570.42     2606.07    275.70 o 
  29   1   6      760.43      876.74     90.73 o 
  31   1   6      609.47      623.88     75.81 o 
  33   1   6     3273.93     3502.24    172.86 o 
  35   1   6      718.14      874.75     83.53 o 
  37   1   6     3357.65     3175.11    148.11 o 
  39   1   6      971.57      980.35     84.92 o 
  41   1   6      698.12      684.56     74.82 o 
  43   1   6      623.22      536.85     63.32 o 
  45   1   6      358.08      321.26     61.80 o 
  47   1   6      886.80      998.57     80.19 o 
  49   1   6      871.71      649.25     74.70 o 
  51   1   6     1052.06     1057.64    105.42 o 
  53   1   6     2478.44     2345.41    153.89 o 
  55   1   6     3973.53     4135.37    122.04 o 
  57   1   6      414.94      363.88     89.55 o 
  59   1   6      296.82      281.66    104.21 o 
  61   1   6      390.02      505.39     90.70 o 
  63   1   6      279.57      292.38    109.56 o 
  65   1   6      555.42      553.59    139.94 o 
  67   1   6      562.96      483.38    119.54 o 
  69   1   6     1037.79     1142.13    166.20 o 
  71   1   6      111.25      150.64    118.98 o 
  73   1   6      211.02      180.73    166.12 o 
  75   1   6      137.27      292.58    176.90 o 
  77   1   6      589.74      645.34    181.95 o 
  79   1   6      345.65      240.57    180.56 o 
  81   1   6       35.50       89.06    185.95 o 
 -82   2   6       58.64       35.83    174.29 o 
 -80   2   6      292.64      318.67    176.90 o 
 -78   2   6       64.77       84.19    167.34 o 
 -76   2   6       67.08      129.07    167.34 o 
 -74   2   6      175.32      139.68    168.38 o 
 -72   2   6       70.43       85.93    147.33 o 
 -70   2   6      590.99      636.12    174.99 o 
 -68   2   6      186.90      131.68    164.73 o 
 -66   2   6     1252.37     1451.40    182.12 o 
 -64   2   6     3575.79     3260.14    291.62 o 
 -62   2   6      720.91      810.95    146.72 o 
 -60   2   6       44.08       42.17    126.02 o 
 -58   2   6     1197.87     1143.14    125.89 o 
 -56   2   6     1777.63     1762.24    217.26 o 
 -54   2   6     2301.25     2263.98    176.73 o 
 -52   2   6     1467.79     1228.52    128.12 o 
 -50   2   6       15.10       56.74    107.69 o 
 -48   2   6     1751.59     1783.59    143.77 o 
 -46   2   6     1816.92     1942.10    201.95 o 
 -44   2   6     5946.04     5850.52    587.07 o 
 -42   2   6     1874.80     1796.68    121.49 o 
 -40   2   6     2312.35     2272.48    125.74 o 
 -38   2   6     2330.30     2241.24    124.13 o 
 -36   2   6      440.30      639.74     89.29 o 
 -34   2   6      122.33       91.35     96.25 o 
 -32   2   6      640.21      781.57     93.14 o 
 -30   2   6     4776.85     5203.95    196.82 o 
 -28   2   6     2466.14     2962.72    293.71 o 
 -26   2   6     3873.76     4215.66    207.60 o 
 -24   2   6     3591.29     3837.49    232.74 o 
 -22   2   6     1412.93     1374.81     89.63 o 
 -20   2   6     2787.53     3071.21    119.63 o 
 -18   2   6     2687.49     2396.55    110.51 o 
 -16   2   6     8288.10     8548.98    150.76 o 
 -14   2   6      961.90      803.87     70.71 o 
 -12   2   6     1588.49     1632.80     84.33 o 
 -10   2   6     2324.53     2209.12     95.43 o 
  -8   2   6      141.07      151.59     60.79 o 
  -6   2   6     1326.99     1613.42     90.29 o 
  -4   2   6     1947.50     2141.94     93.62 o 
  -2   2   6     1099.79     1120.00     96.19 o 
   0   2   6     1456.25     1515.72    165.94 o 
   2   2   6    14926.20    15098.62    901.65 o 
   4   2   6     3333.21     4059.92    110.88 o 
   6   2   6     7410.68     8538.73    263.18 o 
   8   2   6     4262.57     4229.72    106.35 o 
  10   2   6     1326.23     1460.34     96.36 o 
  12   2   6     1393.84     1644.04    132.72 o 
  14   2   6     2459.05     2821.18    109.06 o 
  16   2   6     6347.69     6385.60    136.60 o 
  18   2   6     2293.28     2768.25     91.42 o 
  20   2   6     1882.29     1737.90     90.26 o 
  22   2   6     3252.60     3698.51    116.70 o 
  24   2   6      650.26      695.15     77.89 o 
  26   2   6     2705.21     2986.59    104.10 o 
  28   2   6     4680.42     4903.36    356.85 o 
  30   2   6     3086.29     3457.95    165.16 o 
  32   2   6     4905.36     5345.90    183.86 o 
  34   2   6     3582.16     3484.63    361.49 o 
  36   2   6     1683.60     1564.34    110.85 o 
  38   2   6      546.03      653.65     83.52 o 
  40   2   6      191.12      180.16     78.80 o 
  42   2   6      991.24     1097.67     89.16 o 
  44   2   6      762.11      799.86     74.12 o 
  46   2   6     1650.31     1760.68     87.92 o 
  48   2   6     2003.12     2323.59    101.42 o 
  50   2   6     1164.20     1428.99    100.89 o 
  52   2   6      275.55      375.77     78.78 o 
  54   2   6      495.55      733.27     86.33 o 
  56   2   6      240.91      286.88     90.12 o 
  58   2   6     1476.19     1508.71    155.16 o 
  60   2   6       62.89       96.91    104.42 o 
  62   2   6      750.96      587.77    114.20 o 
  64   2   6      315.42      388.75    113.04 o 
  66   2   6       48.22       43.95    110.83 o 
  68   2   6      734.83      843.44    132.98 o 
  70   2   6      365.77      268.00    120.11 o 
  72   2   6      490.85      408.03    132.82 o 
  74   2   6      138.85      455.04    169.42 o 
  76   2   6      333.98      367.72    124.37 o 
  78   2   6      169.40      242.65    174.47 o 
  80   2   6       65.43      114.98    172.90 o 
 -81   3   6       22.03      -72.71    190.64 o 
 -79   3   6       49.70      151.51    184.73 o 
 -77   3   6      324.23      276.92    188.38 o 
 -75   3   6       72.99      119.33    178.64 o 
 -73   3   6      270.89      437.65    140.37 o 
 -71   3   6      284.40      335.71    187.86 o 
 -69   3   6      826.07      614.55    192.91 o 
 -67   3   6      988.13     1139.17    204.21 o 
 -65   3   6      416.40      407.03    178.29 o 
 -63   3   6       95.03       46.26    142.81 o 
 -61   3   6      345.32      524.82    145.87 o 
 -59   3   6     1523.92     1438.95    149.69 o 
 -57   3   6      690.57      680.60    139.40 o 
 -55   3   6     1238.17     1039.93    119.43 o 
 -53   3   6      319.11      277.41    130.52 o 
 -51   3   6       38.64       95.21    125.95 o 
 -49   3   6     1060.32     1065.23    123.33 o 
 -47   3   6     1180.97     1210.36    134.08 o 
 -45   3   6     3080.54     3121.08    301.97 o 
 -43   3   6     6321.09     6573.67    817.46 o 
 -41   3   6      182.14      162.11    115.06 o 
 -39   3   6     2196.41     2511.54    254.31 o 
 -37   3   6     1784.20     1598.15    119.81 o 
 -35   3   6      263.20      210.72     83.92 o 
 -33   3   6     2360.30     2587.30    189.17 o 
 -31   3   6      210.65      270.46     98.76 o 
 -29   3   6      801.65      836.49    105.61 o 
 -27   3   6     1989.05     2104.22    103.22 o 
 -25   3   6     1884.56     1853.33    158.90 o 
 -23   3   6     1309.06     1363.78     96.66 o 
 -21   3   6     2814.47     3081.72    220.82 o 
 -19   3   6    10560.65    11957.28    266.22 o 
 -17   3   6     3170.39     3089.46    217.17 o 
 -15   3   6     6332.60     6682.00    150.29 o 
 -13   3   6     3218.94     3062.19    105.47 o 
 -11   3   6      345.45      324.58     88.28 o 
  -9   3   6     1100.31     1254.17     95.73 o 
  -7   3   6     2194.37     2205.61     96.63 o 
  -5   3   6     4709.99     4948.43    202.65 o 
  -3   3   6     4146.42     4890.36    501.22 o 
  -1   3   6      134.25      172.85     85.09 o 
   1   3   6    10154.38    10369.41    589.50 o 
   3   3   6    13962.16    15656.98    191.02 o 
   5   3   6     5563.87     5972.85    149.68 o 
   7   3   6     6674.78     7473.29    232.48 o 
   9   3   6      200.28      254.86     71.47 o 
  11   3   6      607.84      556.42    122.37 o 
  13   3   6     1736.12     1742.66     91.63 o 
  15   3   6     3774.34     4291.96    241.87 o 
  17   3   6     2589.08     2479.85    113.33 o 
  19   3   6      421.32      433.89     76.15 o 
  21   3   6     4589.23     5041.02    389.20 o 
  23   3   6      155.66      163.05     89.15 o 
  25   3   6     5454.69     4993.67    159.07 o 
  27   3   6     2329.70     2378.91    110.41 o 
  29   3   6      847.24     1003.46     98.65 o 
  31   3   6      996.91     1217.17     99.46 o 
  33   3   6       82.64      162.72     91.39 o 
  35   3   6     2654.70     2514.91    198.80 o 
  37   3   6       89.09       58.43     78.74 o 
  39   3   6     5562.44     5692.66    420.60 o 
  41   3   6     2226.29     2486.34     99.74 o 
  43   3   6     2289.12     2000.77    151.11 o 
  45   3   6     1199.67     1143.05     91.24 o 
  47   3   6     4267.84     4790.89    120.53 o 
  49   3   6       18.21       52.27     75.72 o 
  51   3   6     1114.82     1240.89     87.30 o 
  53   3   6     2466.34     2355.18    127.66 o 
  55   3   6      192.26      185.12     74.71 o 
  57   3   6      769.14      859.62     96.90 o 
  59   3   6      106.21      152.96     69.85 o 
  61   3   6      115.10       75.29    106.41 o 
  63   3   6       20.79       -8.43     82.55 o 
  65   3   6      452.30      421.84    120.79 o 
  67   3   6      881.72      742.93    104.56 o 
  69   3   6       75.85       82.80    113.92 o 
  71   3   6      119.41      197.11    121.68 o 
  73   3   6       98.75       18.46    120.32 o 
  75   3   6      593.90      551.41    171.16 o 
  77   3   6      169.01      161.42    169.25 o 
  79   3   6      204.13      203.86    177.42 o 
 -78   4   6       94.41       91.50    197.95 o 
 -76   4   6       88.53       79.67    202.12 o 
 -74   4   6       70.75      106.80    198.82 o 
 -72   4   6       92.62       76.88    138.11 o 
 -70   4   6       85.53      118.11    191.17 o 
 -68   4   6      266.66      311.54    139.50 o 
 -66   4   6      331.35      470.00    197.78 o 
 -64   4   6      433.67      552.45    149.42 o 
 -62   4   6     1992.81     2082.30    210.82 o 
 -60   4   6      426.01      464.04    161.27 o 
 -58   4   6      234.82      203.20    111.54 o 
 -56   4   6     1019.43     1159.65    211.69 o 
 -54   4   6      312.63      332.85    136.11 o 
 -52   4   6     1059.25     1100.05    147.23 o 
 -50   4   6      478.97      460.24    115.82 o 
 -48   4   6     1758.53     2016.14    131.27 o 
 -46   4   6     1790.80     1747.88    164.73 o 
 -44   4   6     3977.66     3940.29    374.07 o 
 -42   4   6     2196.96     2199.33    334.41 o 
 -40   4   6      240.84      163.60     89.69 o 
 -38   4   6     3924.59     3938.36    356.07 o 
 -36   4   6     3209.87     3152.33    331.19 o 
 -34   4   6      160.57      241.06    105.49 o 
 -32   4   6     3375.68     3538.22    141.08 o 
 -30   4   6     1510.15     1527.28    111.32 o 
 -28   4   6     1050.69     1023.58    107.82 o 
 -26   4   6      131.55      225.91     98.52 o 
 -24   4   6     1375.38     1790.72    104.19 o 
 -22   4   6     5054.84     5159.95    166.64 o 
 -20   4   6     3252.16     4019.27    129.94 o 
 -18   4   6     1189.29     1235.97    106.33 o 
 -16   4   6      602.18      693.48     86.11 o 
 -14   4   6     7792.98     8568.90    500.79 o 
 -12   4   6     4501.36     4489.30    291.53 o 
 -10   4   6     3328.79     3654.49    120.87 o 
  -8   4   6     1399.73     1604.11    128.37 o 
  -6   4   6     1442.18     1391.42     89.07 o 
  -4   4   6       98.16      149.07     73.25 o 
  -2   4   6      277.06      274.16     76.12 o 
   0   4   6      768.72     1074.22     84.58 o 
   2   4   6      386.94      384.81     74.98 o 
   4   4   6     7349.04     7858.19    859.90 o 
   6   4   6     3190.96     3291.51    118.17 o 
   8   4   6     4539.05     4851.73    186.12 o 
  10   4   6     3558.70     3401.39    119.07 o 
  12   4   6     1661.17     1884.23     86.21 o 
  14   4   6      967.39     1214.93     99.41 o 
  16   4   6     1612.88     1769.85    151.94 o 
  18   4   6      347.05      492.10    150.46 o 
  20   4   6     2260.45     2706.99     92.17 o 
  22   4   6      436.01      479.44     83.03 o 
  24   4   6     1217.07     1097.52    103.89 o 
  26   4   6     8710.04     8915.23    448.43 o 
  28   4   6       56.66       34.07     91.93 o 
  30   4   6     2908.78     2992.00    180.56 o 
  32   4   6     1709.20     1904.13    123.85 o 
  34   4   6      216.29      237.49     96.52 o 
  36   4   6     3409.83     3707.05    142.53 o 
  38   4   6     1344.14     1397.84     78.41 o 
  40   4   6     6877.05     7565.38    394.86 o 
  42   4   6     1590.24     1886.89    174.63 o 
  44   4   6       12.02       76.02     72.90 o 
  46   4   6      457.82      476.92     86.34 o 
  48   4   6       51.94      197.53     72.68 o 
  50   4   6      108.89       89.87     76.28 o 
  52   4   6       29.23       68.12     73.74 o 
  54   4   6      122.47      163.72     90.27 o 
  56   4   6      424.06      333.78     84.10 o 
  58   4   6      703.66      847.82     99.02 o 
  60   4   6       39.13       51.93     78.99 o 
  62   4   6      491.76      644.98    114.22 o 
  64   4   6      290.08      306.33    108.35 o 
  66   4   6      115.76      220.16    113.24 o 
  68   4   6       19.61       29.83     86.15 o 
  70   4   6      128.15      130.77    130.00 o 
  72   4   6      100.31      108.91    123.53 o 
  74   4   6       27.67      -33.26    101.06 o
[truncated: 343,052 more chars]
